# Supplementary material for: Identification of novel cell glycolysis related gene signature predicting survival in patients with breast cancer
Source: Sci Rep. 2021 Feb 17;11:3986. doi: 10.1038/s41598-021-83628-9 (PMC7889867; doi:10.1038/s41598-021-83628-9)
Supplement: Supplementary file 2 — Supplementary Information 1. [file 41598_2021_83628_MOESM2_ESM.xlsx]

## Sheet: Sheet1
ID	PGK1	CACNA1H	IL13RA1	SDC1	AK3	NUP43	SDC3	Group
TCGA-BH-A208-11A-51R-A157-07	37.7579	0.247822	36.9188	31.1563	19.7832	8.11781	26.1853	Normal
TCGA-E2-A1LS-11A-32R-A157-07	52.5462	0.641841	26.3376	1.49997	36.4786	4.77111	15.377	Normal
TCGA-BH-A0BS-11A-11R-A12P-07	47.3779	0.325155	32.7571	61.8901	17.4237	9.89099	23.1064	Normal
TCGA-BH-A0HA-11A-31R-A12P-07	34.2688	0.267234	30.952	46.8718	18.0865	12.1083	27.487	Normal
TCGA-BH-A1ET-11B-23R-A137-07	41.7839	1.60996	44.0823	14.437	23.1491	11.8003	24.6476	Normal
TCGA-BH-A1FG-11B-12R-A13Q-07	45.9372	0.267116	44.8789	22.5314	28.0931	11.723	10.6954	Normal
TCGA-AC-A2FF-11A-13R-A17B-07	58.0499	0.381429	36.3342	66.5495	17.0508	10.5843	44.8364	Normal
TCGA-BH-A18P-11A-43R-A12D-07	42.2828	0.967982	35.8384	14.4498	32.4445	8.20147	19.2401	Normal
TCGA-BH-A0DL-11A-13R-A115-07	47.3935	1.0615	47.5838	40.3124	20.9891	9.86403	37.4611	Normal
TCGA-E9-A1RI-11A-41R-A169-07	42.7028	0.32376	47.8243	3.06024	49.3812	6.25306	15.0254	Normal
TCGA-E2-A15K-11A-13R-A12P-07	36.7078	1.21969	36.0836	48.3362	15.0749	6.28699	29.5299	Normal
TCGA-E9-A1NG-11A-52R-A14M-07	49.38	0.834136	56.8846	13.1694	29.8613	5.86194	25.8418	Normal
TCGA-BH-A18M-11A-33R-A12D-07	45.2919	2.00402	43.4569	29.5776	20.3868	10.1491	32.7696	Normal
TCGA-A7-A0DB-11A-33R-A089-07	51.7747	0.893193	49.2588	3.72757	31.9785	6.00528	25.3989	Normal
TCGA-BH-A18R-11A-42R-A12D-07	39.5065	1.26625	36.4226	23.5327	26.271	9.55922	19.8057	Normal
TCGA-E2-A153-11A-31R-A12D-07	49.3782	0.808497	44.714	52.4942	14.4635	10.9359	40.2283	Normal
TCGA-BH-A0BV-11A-31R-A089-07	35.1493	0.559758	28.8015	51.7871	19.832	10.1308	36.1838	Normal
TCGA-E9-A1RB-11A-33R-A157-07	50.4464	1.77509	67.5658	14.0243	27.5884	7.72724	18.4361	Normal
TCGA-BH-A0H9-11A-22R-A466-07	58.2727	1.50915	27.0724	0.475775	30.5826	4.21759	22.7264	Normal
TCGA-BH-A0DT-11A-12R-A12D-07	47.3158	0.385556	48.542	51.1379	20.8132	10.9337	33.3313	Normal
TCGA-E2-A15M-11A-22R-A12D-07	40.6384	4.30116	51.1661	20.7301	20.5195	8.09431	22.232	Normal
TCGA-AC-A2FM-11B-32R-A19W-07	50.6148	0.979722	31.9505	86.4013	15.3134	9.62835	49.5285	Normal
TCGA-BH-A0DZ-11A-22R-A089-07	64.6168	0.430316	41.6389	90.1291	14.1387	9.04715	46.3392	Normal
TCGA-BH-A0BQ-11A-33R-A115-07	43.7942	0.811132	49.8251	51.0112	19.1649	11.4572	42.3532	Normal
TCGA-BH-A0DH-11A-31R-A089-07	49.3229	0.4973	33.0531	54.589	17.3595	6.58664	23.0805	Normal
TCGA-BH-A0B7-11A-34R-A115-07	39.6834	0.389704	31.8141	38.3721	15.9144	13.9065	25.8785	Normal
TCGA-BH-A18N-11A-43R-A12D-07	46.3932	1.34808	41.4302	23.3361	23.0639	10.7638	25.9414	Normal
TCGA-BH-A1EN-11A-23R-A13Q-07	48.4479	1.37987	50.5969	19.4519	32.1645	7.14312	26.6335	Normal
TCGA-BH-A0BC-11A-22R-A089-07	54.315	0.614186	46.5326	48.9845	23.4935	5.63343	27.3868	Normal
TCGA-E2-A1L7-11A-33R-A144-07	47.9298	0.673673	40.4987	49.2299	15.3693	8.4579	53.1321	Normal
TCGA-BH-A0AZ-11A-22R-A12P-07	34.5984	0.777014	43.5237	53.2404	15.9034	11.2303	41.8616	Normal
TCGA-E9-A1NF-11A-73R-A14D-07	54.1406	2.37068	51.5505	0.360605	31.7753	5.42852	26.4937	Normal
TCGA-BH-A0E1-11A-13R-A089-07	43.5342	0.344069	27.5467	37.3082	13.827	6.41672	20.9783	Normal
TCGA-BH-A18U-11A-23R-A12D-07	42.2935	0.494242	37.5723	57.6118	19.2947	9.09919	29.1646	Normal
TCGA-BH-A1FE-11B-14R-A13Q-07	31.9657	0.184285	35.9859	21.0771	25.3837	14.1217	13.8489	Normal
TCGA-A7-A0DC-11A-41R-A089-07	59.0265	9.80922	53.0699	26.4715	27.0207	8.43113	23.7752	Normal
TCGA-BH-A0BA-11A-22R-A19E-07	53.5651	0.474433	42.2517	51.2453	23.0769	8.72982	26.0046	Normal
TCGA-BH-A0C0-11A-21R-A089-07	42.6961	0.669532	38.1273	38.8636	18.5114	11.5755	26.4717	Normal
TCGA-BH-A0BM-11A-12R-A089-07	46.2135	0.529494	32.0493	75.634	17.1757	8.92821	34.4259	Normal
TCGA-BH-A18L-11A-42R-A12D-07	47.0382	0.585784	35.5072	32.9113	29.0764	8.15402	28.34	Normal
TCGA-BH-A0E0-11A-13R-A089-07	58.358	0.241868	31.3974	84.6787	18.1566	6.68921	53.1809	Normal
TCGA-BH-A204-11A-53R-A157-07	42.2318	0.960146	44.5249	5.29744	27.0814	4.00066	14.5002	Normal
TCGA-E9-A1RH-11A-34R-A169-07	47.1042	0.855701	42.4708	6.48972	43.7307	6.40513	12.8256	Normal
TCGA-BH-A1FR-11B-42R-A13Q-07	51.5377	1.10004	40.8481	30.9866	19.7214	11.1482	22.3728	Normal
TCGA-BH-A0BW-11A-12R-A115-07	49.1537	0.995926	35.8304	62.0827	21.2003	11.7282	24.8372	Normal
TCGA-A7-A0D9-11A-53R-A089-07	55.0335	0.558419	31.9097	3.18865	31.244	3.3536	17.5405	Normal
TCGA-BH-A18V-11A-52R-A12D-07	42.4996	0.36208	27.5196	54.7229	13.9187	10.9743	27.892	Normal
TCGA-E9-A1ND-11A-43R-A144-07	53.3688	1.10618	31.3627	29.0156	17.1349	6.19484	34.824	Normal
TCGA-GI-A2C9-11A-22R-A21T-07	44.0435	1.19984	41.7263	38.0833	19.7399	7.20559	23.3032	Normal
TCGA-BH-A0AU-11A-11R-A12P-07	38.509	0.382494	28.3976	23.2798	17.3638	11.8597	21.596	Normal
TCGA-BH-A0DQ-11A-12R-A089-07	46.9504	0.485301	38.2591	27.0621	21.5769	13.0951	25.2972	Normal
TCGA-BH-A18K-11A-13R-A12D-07	36.9017	1.01555	40.5863	32.2208	20.2924	10.2402	42.3229	Normal
TCGA-AC-A2FB-11A-13R-A17B-07	49.7079	0.650398	49.2195	35.2583	22.9524	8.48065	24.5974	Normal
TCGA-E9-A1N4-11A-33R-A14M-07	43.6676	0.513519	35.6611	19.1116	16.6437	10.9149	17.1917	Normal
TCGA-BH-A0BZ-11A-61R-A12P-07	52.7792	0.557484	41.552	17.7543	27.3911	8.67939	17.0628	Normal
TCGA-BH-A0DO-11A-22R-A12D-07	40.1315	0.463944	34.758	37.226	20.2142	9.99629	28.0799	Normal
TCGA-BH-A0C3-11A-23R-A12P-07	37.6467	0.504609	33.6456	33.7143	16.3872	13.2099	20.8203	Normal
TCGA-E9-A1N9-11A-71R-A14D-07	56.0166	0.565663	36.719	42.7323	14.5233	9.3037	22.2014	Normal
TCGA-BH-A0H7-11A-13R-A089-07	61.1698	0.605143	32.9089	110.435	15.9377	6.37121	22.2106	Normal
TCGA-BH-A1EU-11A-23R-A137-07	47.9354	0.764196	66.0876	22.515	22.1474	11.4275	22.5489	Normal
TCGA-BH-A1FB-11A-33R-A13Q-07	49.9667	0.616432	45.3007	48.7878	19.6645	12.8108	29.6664	Normal
TCGA-A7-A0CH-11A-32R-A089-07	56.7376	0.753577	33.6852	36.828	20.5642	7.77088	22.7419	Normal
TCGA-A7-A13G-11A-51R-A13Q-07	40.9266	0.648139	36.8487	0.179034	38.8452	6.2793	13.4969	Normal
TCGA-BH-A1F2-11A-32R-A13Q-07	40.2842	0.988538	33.8525	17.8004	27.4817	6.62446	19.4843	Normal
TCGA-BH-A1FJ-11B-42R-A13Q-07	44.5615	0.343288	59.4259	21.0435	33.6457	13.2406	14.2573	Normal
TCGA-E9-A1RF-11A-32R-A157-07	50.6243	0.419415	60.4918	0.195354	39.4256	5.56726	13.9481	Normal
TCGA-BH-A0DK-11A-13R-A089-07	62.503	0.474496	49.6153	77.406	15.4916	7.53216	32.8684	Normal
TCGA-BH-A1F6-11B-94R-A13Q-07	45.9214	0.865109	53.6631	25.1612	36.5071	10.0755	19.4318	Normal
TCGA-BH-A18Q-11A-34R-A12D-07	39.9412	0.610054	36.7202	40.6561	25.3434	11.2427	27.2688	Normal
TCGA-BH-A1EO-11A-31R-A137-07	64.2267	0.766779	49.2789	2.09442	33.7042	5.47735	17.548	Normal
TCGA-A7-A13F-11A-42R-A12P-07	45.2315	0.813615	33.1647	19.2772	27.3175	7.75196	24.7296	Normal
TCGA-E2-A158-11A-22R-A12D-07	51.9644	10.2205	36.1634	4.95613	28.5087	6.1015	16.7186	Normal
TCGA-E2-A1LB-11A-22R-A144-07	36.3085	0.272962	24.1788	38.2662	17.8761	11.311	37.1863	Normal
TCGA-BH-A1FN-11A-34R-A13Q-07	46.9689	0.226347	47.1443	18.8182	24.107	12.6195	20.1515	Normal
TCGA-BH-A0AY-11A-23R-A089-07	50.9689	1.11576	37.7351	33.0579	21.839	7.29941	21.9824	Normal
TCGA-E9-A1N6-11A-32R-A144-07	44.4655	0.895374	34.4153	39.136	21.3514	8.87094	26.5377	Normal
TCGA-E2-A1LH-11A-22R-A14D-07	45.9982	0.198735	45.0881	50.0024	17.2846	12.8585	34.1412	Normal
TCGA-E9-A1NA-11A-33R-A144-07	59.1635	1.24384	46.818	35.7636	25.0135	8.15405	31.2038	Normal
TCGA-BH-A1EV-11A-24R-A137-07	54.0108	0.365245	57.9406	61.7558	26.7709	11.5083	15.9821	Normal
TCGA-BH-A0B5-11A-23R-A12P-07	58.933	0.523394	26.9952	0.108349	36.0652	4.89004	16.2773	Normal
TCGA-BH-A0DG-11A-43R-A12P-07	37.5528	0.674089	41.8661	23.6903	21.2982	11.1773	23.4391	Normal
TCGA-E2-A1IG-11A-22R-A144-07	47.6574	0.814115	33.7705	29.7955	25.2054	7.04121	25.9208	Normal
TCGA-BH-A1FM-11B-23R-A13Q-07	44.5278	1.73934	43.5142	27.3386	21.8948	9.62651	22.1048	Normal
TCGA-BH-A0DP-11A-12R-A089-07	50.2829	0.903099	59.3838	60.7297	17.6825	7.87671	31.0798	Normal
TCGA-BH-A0DV-11A-22R-A12P-07	46.4349	1.1238	51.8296	65.1261	17.5389	10.3395	35.3143	Normal
TCGA-E9-A1N5-11A-41R-A14D-07	42.7611	0.272305	19.6722	42.6978	16.3508	11.0359	44.2162	Normal
TCGA-AC-A23H-11A-12R-A157-07	39.5378	0.666057	50.078	27.7722	24.0396	8.58678	16.0248	Normal
TCGA-E9-A1RC-11A-33R-A157-07	56.6386	0.845769	37.9348	0.381212	34.1404	3.74855	19.632	Normal
TCGA-BH-A1FC-11A-32R-A13Q-07	60.2269	1.01698	54.6256	27.0497	28.0498	12.1817	21.9318	Normal
TCGA-BH-A0BJ-11A-23R-A089-07	44.9837	0.560187	41.5346	48.8443	18.4422	11.4106	47.6412	Normal
TCGA-BH-A0DD-11A-23R-A12P-07	51.8269	0.762486	35.8761	0.802892	29.0189	4.98408	19.8739	Normal
TCGA-BH-A203-11A-42R-A169-07	42.7807	0.503596	40.5129	20.9675	29.0371	10.1716	14.6155	Normal
TCGA-E2-A15I-11A-32R-A137-07	36.6196	0.467742	53.2621	5.4856	44.2462	7.37665	9.28945	Normal
TCGA-BH-A18S-11A-43R-A12D-07	51.2369	0.7647	44.5441	47.2484	20.8116	8.85073	30.0009	Normal
TCGA-E9-A1R7-11A-42R-A14M-07	48.0444	1.12523	61.8706	7.11272	37.0983	6.44371	20.8844	Normal
TCGA-E2-A1BC-11A-32R-A12P-07	38.6725	1.35528	30.6241	1.03035	31.1913	5.8794	12.2227	Normal
TCGA-BH-A0HK-11A-11R-A089-07	54.1013	0.714525	46.8873	79.5782	22.527	6.31933	28.7289	Normal
TCGA-GI-A2C8-11A-22R-A16F-07	76.4093	0.363024	13.8352	0.0531297	48.9592	4.54931	1.67907	Normal
TCGA-BH-A1FH-11B-42R-A13Q-07	51.5031	0.414238	50.8237	39.5853	28.1305	8.81489	22.6474	Normal
TCGA-A7-A0CE-11A-21R-A089-07	51.5869	0.515361	50.2192	54.251	23.6308	9.965	43.8858	Normal
TCGA-BH-A0BT-11A-21R-A12P-07	52.6938	0.582597	48.5067	63.2777	17.9751	10.7002	27.9297	Normal
TCGA-A7-A13E-11A-61R-A12P-07	53.1943	1.23028	39.0065	12.4544	29.1331	6.00981	31.8803	Normal
TCGA-E9-A1RD-11A-33R-A157-07	51.4372	0.696144	53.3313	11.9388	27.3059	6.82246	19.3771	Normal
TCGA-BH-A1EW-11B-33R-A137-07	53.4702	2.56554	47.7237	26.7069	25.2728	14.7137	17.6633	Normal
TCGA-BH-A1FD-11B-21R-A13Q-07	50.7814	0.684357	48.7259	15.2722	28.4863	9.2513	16.0292	Normal
TCGA-BH-A209-11A-42R-A157-07	48.7766	0.897046	46.146	20.0007	29.2749	9.53099	24.3611	Normal
TCGA-BH-A0B8-11A-41R-A089-07	53.3535	1.78967	34.3628	3.52367	27.7193	4.71209	19.3217	Normal
TCGA-BH-A1F0-11B-23R-A137-07	47.7999	1.24976	51.8825	24.7426	27.1788	7.41221	23.9976	Normal
TCGA-BH-A18J-11A-31R-A12D-07	42.4355	0.81307	39.4295	50.5613	15.2536	8.78306	21.1415	Normal
TCGA-BH-A1FU-11A-23R-A14D-07	43.3949	1.32838	40.3105	41.3249	16.1584	9.99912	39.8123	Normal
TCGA-BH-A1F8-11B-21R-A13Q-07	50.3059	1.51818	41.3812	36.1594	28.84	8.0714	23.732	Normal
TCGA-BH-A0H5-11A-62R-A115-07	34.8147	0.503836	47.256	33.008	21.0486	11.5193	31.4953	Normal
TCGA-BH-A0B3-11B-21R-A089-07	46.7092	1.37979	44.1908	30.146	22.9706	13.3853	22.0184	Normal
TCGA-BH-A0B6-01A-11R-A19W-07	83.1275	7.32096	43.7974	69.7747	7.46579	7.67676	29.3671	Tumor
TCGA-E9-A22B-01A-11R-A157-07	92.8576	3.85572	54.1798	53.9705	8.36141	7.33242	7.12635	Tumor
TCGA-A2-A0EW-01A-21R-A115-07	55.6238	1.7809	53.6232	77.2047	20.6897	10.8634	20.3461	Tumor
TCGA-AR-A1AY-01A-21R-A12P-07	175.311	1.03072	29.7107	52.5044	14.1006	14.826	15.2019	Tumor
TCGA-A8-A09I-01A-22R-A034-07	137.25	0.387661	58.7002	92.1713	9.65514	13.3512	9.28028	Tumor
TCGA-D8-A1JN-01A-11R-A13Q-07	51.1403	0.425925	46.7878	51.2971	11.0288	15.6125	5.66951	Tumor
TCGA-B6-A0RE-01A-11R-A056-07	166.278	0.386454	33.3759	293.424	24.533	12.946	13.2584	Tumor
TCGA-EW-A1J5-01A-11R-A13Q-07	49.8356	0.453019	37.107	23.2019	12.2107	7.69531	16.1554	Tumor
TCGA-AC-A6IW-01A-12R-A33J-07	98.9628	0.243158	14.224	214.655	8.25136	8.33026	25.485	Tumor
TCGA-A2-A0YE-01A-11R-A109-07	99.8897	0.276211	45.6866	165.692	7.92684	16.9684	35.1031	Tumor
TCGA-E9-A1RA-01A-11R-A14D-07	70.9451	0.66432	62.7599	147.258	9.72975	9.08775	27.9732	Tumor
TCGA-A7-A13G-01B-04R-A22O-07	21.7513	15.1878	41.5594	39.7289	8.55042	11.9041	12.499	Tumor
TCGA-LL-A7SZ-01A-32R-A352-07	100.623	3.25915	19.1343	152.211	6.14741	7.69504	9.89412	Tumor
TCGA-B6-A0RO-01A-22R-A084-07	124.593	21.0149	76.7243	68.2167	11.768	4.40307	12.2223	Tumor
TCGA-AN-A0XN-01A-21R-A109-07	146.225	1.13148	46.5142	169.932	12.3791	12.2613	8.38037	Tumor
TCGA-D8-A1JD-01A-11R-A13Q-07	139.826	0.561309	27.6571	189.132	10.928	11.6792	19.5988	Tumor
TCGA-A2-A0YI-01A-31R-A10J-07	55.7426	1.10442	92.5005	40.3267	15.1664	11.9948	11.0614	Tumor
TCGA-BH-A0HO-01A-11R-A034-07	53.2631	0.579597	34.8157	28.5082	16.3982	8.53118	9.4571	Tumor
TCGA-EW-A1OY-01A-11R-A144-07	132.187	14.9014	47.9763	64.1114	6.78115	12.9996	12.3922	Tumor
TCGA-AQ-A04J-01A-02R-A034-07	93.7029	1.39097	34.0147	71.23	19.0872	10.5304	12.8368	Tumor
TCGA-E2-A107-01A-11R-A10J-07	61.3011	0.43682	39.8517	345.906	9.86773	9.84886	9.40848	Tumor
TCGA-AC-A6IV-01A-12R-A33J-07	51.4749	21.5902	37.6345	111.867	20.1064	10.6517	20.1558	Tumor
TCGA-AR-A24P-01A-11R-A169-07	57.1344	1.81256	113.51	144.662	17.5679	9.33848	11.3308	Tumor
TCGA-A2-A0ST-01A-12R-A084-07	95.6114	0.336056	37.7683	55.1298	17.4402	12.2634	15.987	Tumor
TCGA-C8-A12O-01A-11R-A115-07	171.564	1.18062	74.1509	220.458	9.47855	7.73566	10.0111	Tumor
TCGA-BH-A0EE-01A-11R-A034-07	228.955	0.122131	93.5337	68.3168	14.1972	7.49093	11.4062	Tumor
TCGA-A2-A0CX-01A-21R-A00Z-07	129.798	2.43215	87.0645	249.676	7.92768	3.90496	14.1792	Tumor
TCGA-E2-A153-01A-12R-A12D-07	150.677	2.43144	52.2899	235.792	9.59762	8.70469	14.1204	Tumor
TCGA-BH-A0B1-01A-12R-A056-07	92.1986	0.774973	83.2725	106.39	24.131	8.43923	14.0489	Tumor
TCGA-AR-A24T-01A-11R-A169-07	54.8703	1.37866	81.7261	101.312	17.6571	10.1383	14.3821	Tumor
TCGA-AR-A1AR-01A-31R-A137-07	120.839	0.254339	53.2241	181.815	32.2144	17.7383	12.7766	Tumor
TCGA-AO-A03M-01B-11R-A10J-07	108.189	9.08253	34.0437	59.2062	14.6879	9.4955	25.3594	Tumor
TCGA-AO-A03N-01B-11R-A10J-07	46.5222	1.03028	37.9055	83.0784	4.71617	10.8346	5.08225	Tumor
TCGA-A8-A08C-01A-11R-A00Z-07	51.7083	0.534875	40.4496	53.6376	22.108	16.7198	18.2865	Tumor
TCGA-A8-A09G-01A-21R-A00Z-07	107.977	1.56718	57.062	102.394	12.1671	15.6205	15.5825	Tumor
TCGA-A8-A09Q-01A-11R-A00Z-07	166.648	12.5202	34.6705	33.763	6.25218	17.9697	14.3505	Tumor
TCGA-EW-A1PH-01A-11R-A14M-07	99.334	0.0973614	27.9584	67.6709	14.1132	10.9531	12.6301	Tumor
TCGA-AQ-A7U7-01A-22R-A352-07	45.7305	2.3428	38.6587	79.1214	13.6767	7.9083	20.189	Tumor
TCGA-C8-A27A-01A-11R-A169-07	162.032	14.0227	40.4952	12.4203	15.7178	9.93454	7.18114	Tumor
TCGA-AO-A0JL-01A-11R-A056-07	21.8353	1.01279	13.135	55.0028	10.7593	6.66716	26.9006	Tumor
TCGA-A2-A0YD-01A-11R-A109-07	48.029	9.06161	43.2345	102.787	16.9931	8.85007	18.7051	Tumor
TCGA-E9-A1RB-01A-11R-A157-07	174.074	22.0125	57.6484	58.4493	4.65627	7.76431	24.6547	Tumor
TCGA-C8-A131-01A-11R-A115-07	64.7141	0.613291	55.3724	266.64	8.4484	13.2416	12.448	Tumor
TCGA-E2-A15C-01A-31R-A12D-07	89.0404	2.20423	52.2932	121.394	12.3468	14.666	10.5548	Tumor
TCGA-D8-A27M-01A-11R-A16F-07	120.44	0.587756	51.3155	76.6875	14.4633	5.18505	22.5337	Tumor
TCGA-C8-A278-01A-11R-A169-07	111.092	0.421413	70.5381	212.631	8.16709	13.282	6.85602	Tumor
TCGA-A2-A0EU-01A-22R-A056-07	113.297	9.13104	63.5895	70.1272	14.7154	16.5665	10.9456	Tumor
TCGA-B6-A0RQ-01A-11R-A115-07	45.2016	1.61088	56.6012	82.0858	13.5238	11.5263	44.8945	Tumor
TCGA-BH-A18J-01A-11R-A12D-07	76.9559	1.05632	61.2607	231.244	6.69562	10.9249	16.09	Tumor
TCGA-C8-A135-01A-11R-A115-07	88.2166	1.22964	277.863	188.094	9.11364	10.3692	15.8238	Tumor
TCGA-A8-A07B-01A-11R-A00Z-07	209.284	0.244694	48.8099	90.9009	3.48906	15.4494	21.6064	Tumor
TCGA-B6-A0X5-01A-21R-A109-07	83.7805	7.66578	65.0994	61.7034	12.8515	18.0988	28.8664	Tumor
TCGA-AR-A24X-01A-11R-A169-07	56.7193	0.407349	72.6727	115.159	12.9566	16.6481	11.8239	Tumor
TCGA-S3-AA10-01A-21R-A41B-07	103.531	0.448965	14.0888	130.526	9.40985	7.20639	16.184	Tumor
TCGA-A2-A0CM-01A-31R-A034-07	172.247	0.333476	22.716	221.961	21.1768	15.9337	15.3528	Tumor
TCGA-GM-A3XN-01A-12R-A22U-07	42.3387	2.48346	36.7202	105.858	14.1175	6.05935	23.4025	Tumor
TCGA-LL-A6FP-01A-11R-A31O-07	89.6188	0.287579	28.979	47.9211	9.49235	13.4694	5.86013	Tumor
TCGA-AC-A2FG-01A-11R-A17B-07	59.4757	1.97225	61.0601	40.0229	17.5787	13.374	18.5817	Tumor
TCGA-AO-A124-01A-11R-A10J-07	185.761	0.205122	78.3847	60.602	19.0717	26.2121	14.8841	Tumor
TCGA-B6-A0RH-01A-21R-A115-07	76.3763	4.76958	49.8466	187.571	9.07251	10.7458	23.1965	Tumor
TCGA-E2-A15J-01A-11R-A12P-07	48.8999	0.558537	47.2242	88.8438	13.6069	13.1499	14.1641	Tumor
TCGA-EW-A2FW-01A-11R-A17B-07	100.429	8.10602	23.244	17.1758	12.4046	16.8738	5.31121	Tumor
TCGA-C8-A12U-01A-11R-A115-07	134.973	3.78212	30.722	78.8969	3.5788	10.6669	17.7102	Tumor
TCGA-AR-A1AJ-01A-21R-A12P-07	118.896	0.864131	46.3744	106.237	13.057	12.7241	26.0305	Tumor
TCGA-E2-A15D-01A-11R-A115-07	48.0994	0.684712	66.8431	115.531	18.0731	9.50461	19.0286	Tumor
TCGA-AN-A0AR-01A-11R-A00Z-07	46.6783	0.202798	10.7972	76.2876	20.4038	15.3342	12.5073	Tumor
TCGA-AO-A03U-01B-21R-A10J-07	89.7369	0.569178	64.6544	52.861	12.2873	7.21933	7.88493	Tumor
TCGA-EW-A1J6-01A-11R-A13Q-07	41.9509	5.32649	30.2399	14.9537	13.8622	8.13901	12.0097	Tumor
TCGA-C8-A273-01A-11R-A16F-07	58.6881	1.3949	39.4333	118.823	4.80522	4.68517	10.2308	Tumor
TCGA-BH-A0E0-01A-11R-A056-07	79.7472	1.29897	24.6436	157.683	24.158	11.8714	2.42898	Tumor
TCGA-S3-AA12-01A-11R-A41B-07	98.1597	17.1171	38.177	55.8137	8.82993	8.74986	8.2366	Tumor
TCGA-BH-A0BZ-01A-31R-A12P-07	56.857	14.5664	37.7885	570.234	7.72312	6.93009	16.9361	Tumor
TCGA-BH-A0E2-01A-11R-A056-07	90.2226	1.59691	67.3949	75.7122	11.3645	13.3796	8.32122	Tumor
TCGA-A2-A0ER-01A-21R-A034-07	90.098	1.019	42.4278	27.9266	11.5823	12.1209	9.73497	Tumor
TCGA-AR-A0U3-01A-11R-A109-07	88.2836	0.448703	73.5129	116.933	9.66076	16.9795	8.80221	Tumor
TCGA-A8-A090-01A-11R-A00Z-07	65.8862	34.8191	52.7153	102.477	12.6941	8.42677	14.0414	Tumor
TCGA-A2-A0YT-01A-11R-A109-07	145.334	36.5109	27.5781	106.352	9.67582	10.3657	8.41566	Tumor
TCGA-OL-A66I-01A-21R-A29R-07	79.7188	0.458116	20.6463	79.7057	16.8574	8.26842	20.0067	Tumor
TCGA-A2-A04Q-01A-21R-A034-07	46.4009	0.32764	28.6622	111.885	31.642	8.32875	26.847	Tumor
TCGA-AR-A1AM-01A-41R-A22K-07	63.541	1.19269	56.7225	93.4225	15.1209	11.5772	27.4253	Tumor
TCGA-E2-A10A-01A-21R-A115-07	75.8562	0.653702	63.4227	65.6234	14.4005	11.6756	20.5395	Tumor
TCGA-BH-A0C0-01A-21R-A056-07	146.351	0.326235	78.5107	44.0258	5.47258	16.5567	19.7955	Tumor
TCGA-BH-A0DT-01A-21R-A12D-07	50.292	0.668227	66.8283	111.703	17.6118	10.7918	23.6599	Tumor
TCGA-A8-A09R-01A-11R-A00Z-07	175.754	13.1307	47.4078	213.8	10.372	10.3317	24.6512	Tumor
TCGA-AR-A254-01A-21R-A169-07	86.0315	0.280013	47.3561	314.822	9.56354	11.8738	12.51	Tumor
TCGA-E2-A1L7-01A-11R-A144-07	85.5606	0.379962	49.1873	135.894	6.34659	22.4898	37.6553	Tumor
TCGA-BH-A1ET-01A-11R-A137-07	57.1141	0.597113	63.7101	57.1805	19.4712	13.3266	10.1997	Tumor
TCGA-LL-A442-01A-11R-A24H-07	54.6127	5.06791	33.9464	28.5535	21.4654	8.98838	9.90584	Tumor
TCGA-A1-A0SG-01A-11R-A144-07	71.1181	4.99984	32.559	160.84	10.695	5.63295	11.2347	Tumor
TCGA-BH-A0BA-01A-11R-A056-07	74.9154	0.936657	63.6773	69.7035	13.7891	10.1137	12.1056	Tumor
TCGA-A2-A4RW-01A-21R-A266-07	56.9564	3.37804	68.4026	90.3548	11.4696	14.7329	23.4334	Tumor
TCGA-GM-A4E0-01A-12R-A266-07	32.2471	2.66742	37.2035	43.1227	21.7807	10.348	12.8314	Tumor
TCGA-A2-A0YF-01A-21R-A109-07	66.0231	0.822081	61.5843	77.2984	13.4398	16.7839	3.47591	Tumor
TCGA-A7-A0CJ-01A-21R-A00Z-07	101.932	0.404424	18.391	92.4423	7.25415	13.6416	11.9138	Tumor
TCGA-EW-A3U0-01A-11R-A22K-07	64.5474	0.451898	27.421	45.4707	25.8491	7.62007	38.4569	Tumor
TCGA-D8-A1JL-01A-11R-A13Q-07	68.2481	0.421535	29.3158	105.554	17.6005	8.39152	34.6891	Tumor
TCGA-AO-A1KT-01A-11R-A13Q-07	108.3	1.92741	49.7805	171.222	13.7117	8.91254	9.334	Tumor
TCGA-C8-A27B-01A-11R-A169-07	91.7294	0.121013	76.0002	31.1666	22.6533	9.11255	9.75812	Tumor
TCGA-E2-A1LH-01A-11R-A14D-07	77.8232	0.361826	24.027	239.721	5.55332	9.62062	17.1448	Tumor
TCGA-BH-A18M-01A-11R-A12D-07	61.2499	5.41636	49.4854	78.8388	10.5351	13.3549	23.0602	Tumor
TCGA-C8-A12V-01A-11R-A115-07	64.8807	0.357998	30.3772	38.8351	10.7813	7.82613	33.732	Tumor
TCGA-AR-A0TV-01A-21R-A084-07	59.1826	5.14416	50.0931	33.0737	6.24191	13.7108	16.3181	Tumor
TCGA-E2-A570-01A-11R-A29R-07	68.8667	7.78165	64.0456	206.438	17.674	11.7382	22.8435	Tumor
TCGA-D8-A27H-01A-11R-A16F-07	106.2	0.513945	45.9692	110.897	8.04749	7.08484	27.2354	Tumor
TCGA-AN-A0XR-01A-11R-A109-07	111.592	0.46578	45.6909	98.1711	9.14478	8.82088	16.1173	Tumor
TCGA-GM-A3XG-01A-31R-A24H-07	50.2144	0.904602	41.1895	83.2346	14.3315	9.12572	57.0669	Tumor
TCGA-AR-A2LE-01A-11R-A180-07	56.7386	0.81064	43.424	44.0663	20.6953	11.3515	7.35602	Tumor
TCGA-A2-A1G4-01A-11R-A13Q-07	72.4309	4.35156	64.054	14.3863	13.1972	13.5569	9.44657	Tumor
TCGA-BH-A8G0-01A-11R-A352-07	58.6248	2.16315	45.5308	97.5043	17.1794	9.78135	23.9786	Tumor
TCGA-AN-A04C-01A-21R-A034-07	46.6541	0.263232	38.2481	168.545	12.9329	36.6347	9.26018	Tumor
TCGA-HN-A2NL-01A-11R-A18M-07	66.5764	0.110273	12.6548	16.8751	11.9709	8.22163	13.2429	Tumor
TCGA-A2-A3XX-01A-21R-A239-07	120.43	0.710894	17.948	445.465	8.51006	9.63216	19.3401	Tumor
TCGA-LL-A440-01A-11R-A24H-07	42.2788	1.49413	39.6594	24.8639	13.4651	8.04702	33.6578	Tumor
TCGA-D8-A73U-01A-11R-A33J-07	54.6376	14.309	39.3797	119.381	15.2757	9.18852	29.6235	Tumor
TCGA-OL-A5S0-01A-11R-A28M-07	160.204	0.647922	25.81	239.531	12.1092	6.1429	15.1928	Tumor
TCGA-B6-A0IH-01A-11R-A115-07	45.3938	1.11715	86.4487	82.8303	17.9955	11.3961	27.9751	Tumor
TCGA-AR-A1AX-01A-11R-A12P-07	72.3837	1.14987	44.0551	73.9685	11.4701	11.1458	24.2428	Tumor
TCGA-PL-A8LX-01A-11R-A41B-07	89.6713	2.00694	27.4976	3.84189	8.06985	8.91099	23.7731	Tumor
TCGA-E2-A15I-01A-21R-A137-07	48.2212	0.522081	60.2316	50.6041	16.425	15.1949	17.6521	Tumor
TCGA-BH-A0EI-01A-11R-A115-07	90.4718	4.65946	87.86	178.057	13.3415	6.78231	19.8616	Tumor
TCGA-E9-A245-01A-22R-A16F-07	65.9873	0.654551	31.2971	38.6176	21.5229	7.43644	28.6108	Tumor
TCGA-A2-A0CK-01A-11R-A22K-07	47.2981	2.12511	34.8976	37.8962	17.275	11.8813	20.5961	Tumor
TCGA-A1-A0SJ-01A-11R-A084-07	106.003	5.97129	63.2519	183.26	12.5316	11.814	16.1609	Tumor
TCGA-A8-A09X-01A-11R-A00Z-07	126.784	1.02212	44.214	259.364	7.72926	8.88059	16.5769	Tumor
TCGA-A2-A0D4-01A-11R-A00Z-07	86.6826	0.371393	40.5864	34.3979	14.4247	11.1098	12.2937	Tumor
TCGA-E9-A2JS-01A-11R-A180-07	102.884	17.8898	52.8158	204.724	9.16515	9.05839	9.29881	Tumor
TCGA-BH-A18K-01A-11R-A12D-07	87.6715	8.2336	55.71	126.608	10.3515	10.8841	13.3461	Tumor
TCGA-E2-A572-01A-13R-A31O-07	35.6983	0.298769	17.1317	75.6572	10.7614	4.43005	7.12646	Tumor
TCGA-AO-A125-01A-11R-A10J-07	34.8738	0.902317	36.8075	17.2909	11.0613	14.2774	17.9257	Tumor
TCGA-OL-A66K-01A-11R-A29R-07	48.9762	1.58863	69.224	112.292	18.3375	15.1297	18.5653	Tumor
TCGA-C8-A1HL-01A-11R-A137-07	59.2435	3.45394	44.5556	18.44	8.31921	10.7607	6.95863	Tumor
TCGA-A8-A081-01A-11R-A00Z-07	150.646	9.24179	79.4139	80.6844	4.94457	18.9628	12.3829	Tumor
TCGA-D8-A142-01A-11R-A115-07	154.639	1.45513	29.0802	356.016	10.8928	9.4895	16.8191	Tumor
TCGA-A2-A0T5-01A-21R-A084-07	43.2792	1.38332	40.6757	169.023	10.0162	11.6821	18.6528	Tumor
TCGA-AR-A24N-01A-11R-A169-07	54.3198	0.580745	55.2453	122.276	25.6865	12.4868	3.60786	Tumor
TCGA-E9-A1N9-01A-11R-A14D-07	261.306	1.27415	105.254	64.9122	8.233	14.0512	25.2571	Tumor
TCGA-A7-A26H-01A-11R-A169-07	60.1646	20.0559	48.98	116.824	14.7518	13.413	16.8429	Tumor
TCGA-LD-A9QF-01A-32R-A41B-07	82.0315	2.00566	50.7502	261.187	11.5275	6.11173	13.7047	Tumor
TCGA-AR-A1AO-01A-11R-A12P-07	97.9919	0.39473	47.4878	77.4464	10.645	7.90792	31.4883	Tumor
TCGA-E2-A1IG-01A-11R-A144-07	53.9435	5.56092	48.6673	135.507	12.8667	12.5167	9.50767	Tumor
TCGA-AO-A0J9-01A-11R-A034-07	26.8108	1.49798	29.2319	36.2111	14.0841	7.58996	19.4435	Tumor
TCGA-B6-A0X7-01A-11R-A10J-07	51.935	1.09051	47.9591	69.9941	16.4889	12.3207	17.514	Tumor
TCGA-E2-A109-01A-11R-A10J-07	68.6126	13.7671	39.5859	87.3925	5.99008	5.88111	10.1015	Tumor
TCGA-AO-A126-01A-11R-A10J-07	18.3832	3.7765	35.1355	107.477	9.84552	10.4256	21.0973	Tumor
TCGA-C8-A12W-01A-11R-A115-07	95.1514	8.1761	34.6495	125.649	6.71587	8.12711	11.0618	Tumor
TCGA-AN-A03X-01A-21R-A00Z-07	65.1675	9.27308	44.1461	306.227	11.0855	7.19898	9.0823	Tumor
TCGA-AN-A0AT-01A-11R-A034-07	176.613	0.174044	18.9194	27.0938	10.4606	16.4352	21.6684	Tumor
TCGA-B6-A0RS-01A-11R-A084-07	93.5896	0.562724	53.1069	502.411	15.2996	9.28729	15.6665	Tumor
TCGA-E9-A229-01A-31R-A157-07	64.0817	4.80757	52.2703	198.605	12.2554	7.47268	23.5723	Tumor
TCGA-E2-A1L8-01A-11R-A13Q-07	63.1568	2.79035	78.166	136.817	24.6719	11.1752	10.0411	Tumor
TCGA-E2-A1LB-01A-11R-A144-07	101.184	1.23994	62.3026	167.423	8.91521	14.0622	5.95697	Tumor
TCGA-BH-A0DE-01A-11R-A115-07	61.8957	1.19629	51.2936	83.3804	13.8044	6.5848	13.2468	Tumor
TCGA-B6-A2IU-01A-32R-A18M-07	47.5971	0.605782	37.5172	28.8254	22.1562	6.36559	16.443	Tumor
TCGA-AN-A0FX-01A-11R-A034-07	149.554	1.14119	23.776	179.885	17.375	14.3113	27.7262	Tumor
TCGA-A2-A04U-01A-11R-A115-07	39.2894	0.241705	9.10355	57.4688	5.11481	10.1791	10.146	Tumor
TCGA-AO-A129-01A-21R-A10J-07	65.1842	0.425643	20.9732	78.9955	15.2773	11.6547	18.3831	Tumor
TCGA-C8-A12Q-01A-11R-A115-07	98.6072	0.924505	149.233	141.024	6.88014	7.09471	26.4494	Tumor
TCGA-A2-A0SW-01A-11R-A084-07	152.413	4.73503	50.9607	158.136	5.9062	11.4014	17.2879	Tumor
TCGA-D8-A1XO-01A-11R-A14M-07	59.1036	1.36191	86.4604	173.999	11.8108	15.1882	9.01033	Tumor
TCGA-E2-A1IU-01A-11R-A14D-07	65.0896	0.652669	70.5096	72.8744	17.3017	13.6049	9.58485	Tumor
TCGA-A8-A07J-01A-11R-A00Z-07	68.9275	1.51447	67.8968	123.764	17.1166	5.25176	29.5027	Tumor
TCGA-AR-A1AL-01A-21R-A12P-07	62.4178	0.789773	60.5293	53.6927	16.128	11.1488	25.6929	Tumor
TCGA-A2-A259-01A-11R-A16F-07	66.6645	12.7724	69.4734	42.5119	18.7268	12.1732	17.2237	Tumor
TCGA-A8-A09B-01A-11R-A00Z-07	64.7378	2.20589	57.9989	139.5	7.75801	17.795	17.0235	Tumor
TCGA-D8-A27W-01A-11R-A16F-07	88.3638	23.7394	19.6387	28.8489	9.55079	5.90804	9.23954	Tumor
TCGA-BH-A6R8-01A-21R-A33J-07	105.567	14.5384	36.1475	61.1502	10.3322	8.60609	12.561	Tumor
TCGA-AR-A1AU-01A-11R-A12P-07	91.5736	4.82943	36.3034	71.5516	15.0009	6.33066	26.7808	Tumor
TCGA-A8-A091-01A-11R-A00Z-07	81.755	12.9358	39.4942	13.8463	8.59427	9.53841	19.4297	Tumor
TCGA-BH-A0W4-01A-11R-A109-07	59.399	2.01611	68.4479	77.0911	11.9771	13.806	21.4664	Tumor
TCGA-WT-AB44-01A-11R-A41B-07	18.559	0.281292	25.5036	143.71	10.1588	8.57057	7.72942	Tumor
TCGA-LL-A6FQ-01A-11R-A31O-07	47.459	42.0739	25.9074	141.501	7.32911	10.0581	12.6499	Tumor
TCGA-AO-A0J3-01A-11R-A034-07	70.2109	0.290376	45.4553	48.3829	10.2371	8.10393	10.5822	Tumor
TCGA-D8-A1XK-01A-21R-A14M-07	157.716	0.119026	50.0842	73.6392	19.6452	20.6003	22.1501	Tumor
TCGA-BH-A0B3-01A-11R-A056-07	221.578	0.308822	37.3419	286.975	11.294	7.55205	15.2717	Tumor
TCGA-BH-A0BD-01A-11R-A034-07	62.0997	0.473237	49.8556	74.1679	23.9219	6.11233	34.5433	Tumor
TCGA-D8-A1XR-01A-11R-A14M-07	48.2307	1.27514	40.7386	52.0541	20.68	14.2496	9.02986	Tumor
TCGA-A8-A08L-01A-11R-A00Z-07	134.385	3.56125	40.1619	97.3625	2.86877	26.7025	30.9519	Tumor
TCGA-AQ-A0Y5-01A-11R-A14M-07	440.659	12.0688	76.3498	103.492	21.6359	11.4885	12.8373	Tumor
TCGA-EW-A1P1-01A-31R-A14D-07	68.1163	1.65987	70.6082	115.093	17.618	7.33732	30.2049	Tumor
TCGA-A7-A26G-01A-21R-A169-07	64.8781	0.460875	49.2045	76.6122	9.61954	16.4983	30.9148	Tumor
TCGA-A8-A093-01A-11R-A00Z-07	55.3473	1.96613	56.8311	208.309	8.81507	10.3809	11.8597	Tumor
TCGA-AR-A0TR-01A-11R-A084-07	54.6398	0.768559	26.9962	5.34376	10.1501	12.8835	8.17102	Tumor
TCGA-BH-A8FZ-01A-11R-A352-07	77.0248	1.50244	44.0308	83.9655	8.30555	8.08947	19.5558	Tumor
TCGA-GM-A2DA-01A-11R-A18M-07	46.1742	1.24886	30.8821	46.1025	11.9122	7.652	14.487	Tumor
TCGA-A7-A2KD-01A-31R-A21T-07	100.577	2.63499	74.9676	127.052	8.61468	15.7791	7.7625	Tumor
TCGA-A8-A06R-01A-11R-A00Z-07	187.858	0.703182	34.0051	123.47	7.31539	32.1757	12.2022	Tumor
TCGA-C8-A274-01A-11R-A16F-07	71.4444	17.2385	68.5828	195.195	11.1317	17.417	25.9426	Tumor
TCGA-E9-A54X-01A-11R-A266-07	351.144	0.149145	53.5598	36.6122	9.77928	11.8344	12.7898	Tumor
TCGA-AC-A5XU-01A-11R-A28M-07	115.95	18.7968	20.9158	146.261	9.19781	7.70077	17.6926	Tumor
TCGA-BH-A0DP-01A-21R-A056-07	52.9582	2.38933	84.993	104.961	11.8937	7.18027	21.9267	Tumor
TCGA-D8-A13Y-01A-11R-A115-07	103.525	14.6947	60.7044	85.5813	5.60643	24.4726	16.8749	Tumor
TCGA-EW-A1IZ-01A-11R-A13Q-07	99.7519	15.4635	26.882	39.9931	11.7393	12.0387	19.723	Tumor
TCGA-BH-A0HL-01A-11R-A10U-07	57.1776	18.0782	25.7692	13.92	5.99867	10.6553	24.3931	Tumor
TCGA-E2-A152-01A-11R-A12D-07	202.855	4.31836	67.142	281.487	6.25657	8.76106	39.6025	Tumor
TCGA-GM-A2DM-01A-11R-A180-07	72.324	0.306192	48.8281	6.73102	23.2261	7.21823	14.1823	Tumor
TCGA-E2-A15A-06A-11R-A12D-07	96.106	20.709	46.4288	98.0722	12.5424	20.6404	17.3068	Tumor
TCGA-BH-A1FN-01A-11R-A13Q-07	345.428	0.645061	67.6568	99.5138	16.8144	17.7193	40.8552	Tumor
TCGA-E9-A1RC-01A-11R-A157-07	270.103	57.5062	62.0014	118.748	14.9146	13.8745	7.19781	Tumor
TCGA-BH-A0E6-01A-11R-A034-07	71.7177	0.464533	36.8672	188.218	8.06573	10.7788	18.2355	Tumor
TCGA-BH-A0DQ-01A-11R-A084-07	63.9996	2.06672	31.9483	136.674	10.934	10.096	16.8369	Tumor
TCGA-PL-A8LZ-01A-31R-A36F-07	84.1044	1.2721	25.2501	56.1584	15.0001	5.47657	22.1563	Tumor
TCGA-E9-A1N3-01A-12R-A157-07	54.525	10.3209	37.6828	8.33611	29.9116	8.75817	16.6273	Tumor
TCGA-BH-A2L8-01A-11R-A18M-07	60.0314	0.651258	36.4193	87.8275	14.7163	10.2635	30.7869	Tumor
TCGA-A7-A5ZX-01A-12R-A29R-07	48.1557	1.0756	48.7327	124.68	17.7143	14.1966	31.0612	Tumor
TCGA-BH-A1ES-01A-11R-A137-07	63.834	14.7904	34.1426	89.5332	9.38002	9.51631	23.5463	Tumor
TCGA-PE-A5DE-01A-11R-A27Q-07	76.311	0.87649	46.8715	42.8612	8.68578	9.19756	24.1121	Tumor
TCGA-E2-A1LA-01A-11R-A144-07	60.1414	0.880672	86.0709	97.9473	6.42207	5.90043	14.0862	Tumor
TCGA-AR-A2LN-01A-21R-A18M-07	44.2498	1.92615	43.3157	94.2039	17.9614	9.30707	18.8606	Tumor
TCGA-C8-A26W-01A-11R-A16F-07	71.2778	0.745411	54.9759	99.1349	15.3437	14.366	39.4865	Tumor
TCGA-AR-A24Q-01A-12R-A169-07	82.8331	0.45497	34.9926	90.7687	12.9896	12.136	9.66202	Tumor
TCGA-A8-A099-01A-11R-A00Z-07	74.12	1.48623	55.2221	85.1304	5.7742	18.7431	7.38124	Tumor
TCGA-GM-A2DB-01A-31R-A18M-07	179.718	0.383099	42.3611	389.672	6.18234	6.26681	19.3624	Tumor
TCGA-A2-A3XY-01A-11R-A239-07	191.718	0.960451	19.55	182.866	12.9404	6.86264	29.7628	Tumor
TCGA-OL-A5D7-01A-11R-A27Q-07	65.9789	0.241975	13.3165	54.7435	9.51883	9.68041	12.377	Tumor
TCGA-AR-A1AH-01A-11R-A12D-07	91.725	0.205378	39.2165	48.468	14.8807	30.2948	11.8794	Tumor
TCGA-A2-A0EQ-01A-11R-A034-07	88.6168	1.75551	33.3205	84.0381	6.02058	13.7847	25.9847	Tumor
TCGA-BH-A18I-01A-11R-A12D-07	66.0132	1.44948	54.6573	147.988	13.2837	9.13283	13.845	Tumor
TCGA-E9-A227-01A-11R-A157-07	62.0574	0.66034	40.6662	43.3516	15.9846	11.7937	17.9715	Tumor
TCGA-AQ-A54N-01A-11R-A266-07	34.6272	0.0440481	12.4938	349.683	11.3162	13.7089	30.1902	Tumor
TCGA-D8-A27R-01A-11R-A16F-07	109.611	16.2514	47.3267	144.624	7.72001	9.55587	11.0813	Tumor
TCGA-AO-A1KS-01A-11R-A13Q-07	75.1971	12.7929	50.1409	18.0306	22.3684	23.8869	7.78233	Tumor
TCGA-A2-A0YK-01A-22R-A109-07	58.9524	1.5084	56.0134	76.1696	13.2993	10.9462	23.4339	Tumor
TCGA-EW-A1J2-01A-21R-A13Q-07	51.8257	0.729325	63.9015	103.32	14.9633	10.314	17.4943	Tumor
TCGA-D8-A143-01A-11R-A115-07	300.199	0.264354	57.6916	212.658	6.54574	20.0928	33.9681	Tumor
TCGA-BH-A0HB-01A-11R-A056-07	91.7754	0.248847	35.9283	74.4156	7.59965	8.21483	14.5593	Tumor
TCGA-B6-A0RU-01A-11R-A084-07	155.681	0.610116	35.4467	69.4468	12.8565	6.13453	33.5423	Tumor
TCGA-E9-A1R3-01A-31R-A14M-07	95.1956	2.79158	61.804	128.305	15.0863	11.1417	12.436	Tumor
TCGA-AC-A2FF-01A-11R-A17B-07	59.1821	1.56076	43.323	26.9442	18.6435	12.0437	20.4736	Tumor
TCGA-E2-A1IH-01A-11R-A13Q-07	70.6699	3.15859	60.1581	141.787	14.8656	16.0543	10.8826	Tumor
TCGA-C8-A8HQ-01A-11R-A36F-07	70.4673	1.52142	32.9548	185.355	9.27683	12.4203	18.0532	Tumor
TCGA-BH-A5J0-01A-11R-A27Q-07	78.4239	22.2665	31.1871	125.011	9.32054	10.8171	25.2322	Tumor
TCGA-E9-A244-01A-11R-A169-07	81.5035	0.300686	18.2629	62.5453	18.4666	16.3832	9.50572	Tumor
TCGA-EW-A6SB-01A-12R-A32P-07	73.5867	0.0985568	15.7684	67.7795	14.812	10.4676	10.0571	Tumor
TCGA-A7-A0DB-01A-11R-A277-07	53.6291	0.386878	54.0029	95.3786	16.3705	14.6248	9.37469	Tumor
TCGA-D8-A1XC-01A-11R-A14D-07	90.5978	1.75077	76.5597	7.53502	15.5525	11.0517	9.433	Tumor
TCGA-BH-A0HI-01A-11R-A084-07	56.8835	1.89343	52.0241	106.777	14.6333	11.6423	17.5459	Tumor
TCGA-AN-A0FY-01A-11R-A034-07	104.091	3.65395	33.7871	115.95	14.5569	15.2607	19.3473	Tumor
TCGA-BH-A1EN-01A-11R-A13Q-07	130.572	1.68219	47.6391	165.086	17.827	5.95422	5.71952	Tumor
TCGA-BH-A1FJ-01A-11R-A13Q-07	54.7449	0.579422	45.4898	37.4094	10.1898	11.2398	19.8681	Tumor
TCGA-A8-A08R-01A-11R-A034-07	82.5455	0.28962	24.3114	388.261	3.96492	7.90762	30.4851	Tumor
TCGA-AC-A2FK-01A-12R-A180-07	43.6429	0.535438	53.8962	65.6653	22.452	10.3766	53.2972	Tumor
TCGA-BH-A201-01A-11R-A14M-07	62.9714	1.04468	85.6481	106.741	17.8994	7.24476	38.2913	Tumor
TCGA-BH-A0HA-01A-11R-A12P-07	38.82	1.05352	28.1248	171.769	13.6335	4.93365	19.6854	Tumor
TCGA-BH-A18P-01A-11R-A12D-07	125.115	14.8559	51.4001	168.289	10.07	13.9875	20.9194	Tumor
TCGA-AC-A4ZE-01A-11R-A41B-07	50.3738	32.657	39.1592	30.858	13.6812	8.18479	7.56482	Tumor
TCGA-AR-A2LM-01A-11R-A180-07	39.9843	0.895804	71.9987	131.342	19.6534	11.0602	28.9844	Tumor
TCGA-D8-A1Y2-01A-11R-A157-07	112.792	0.334546	56.0164	126.97	9.02846	10.2171	19.3211	Tumor
TCGA-3C-AALI-01A-11R-A41B-07	83.8234	0.79046	39.3544	200.433	9.85795	7.61301	9.05584	Tumor
TCGA-E9-A243-01A-21R-A169-07	88.5601	0.128325	48.8818	30.4559	12.8165	6.92019	20.0842	Tumor
TCGA-OL-A5RV-01A-12R-A28M-07	63.4252	12.6855	60.8046	160.036	16.6824	11.5121	34.0557	Tumor
TCGA-C8-A1HE-01A-11R-A13Q-07	55.5358	13.1846	67.059	59.7643	10.4119	14.6282	9.78372	Tumor
TCGA-A1-A0SI-01A-11R-A144-07	90.9207	0.605044	59.4698	269.742	9.22241	10.8608	25.7361	Tumor
TCGA-AO-A03T-01A-21R-A034-07	35.9011	4.25286	17.5198	45.5682	7.60241	4.30791	43.2118	Tumor
TCGA-D8-A1Y0-01A-11R-A14M-07	70.5333	3.73326	54.9875	40.0991	11.1986	8.4388	19.4339	Tumor
TCGA-OL-A66N-01A-12R-A31O-07	47.8539	11.8519	21.7298	154.62	10.9002	9.47011	12.3138	Tumor
TCGA-GM-A2D9-01A-11R-A18M-07	42.4486	0.914701	31.1212	81.9392	10.5294	9.9849	11.4893	Tumor
TCGA-BH-A208-01A-11R-A157-07	60.519	0.925292	53.1042	220.218	11.2811	7.31377	11.3191	Tumor
TCGA-BH-A0H9-01A-11R-A056-07	98.5173	60.1396	41.2112	44.8154	11.3817	10.2819	19.2736	Tumor
TCGA-BH-A0BJ-01A-11R-A056-07	83.0659	0.935096	86.7594	88.5681	14.2471	7.03757	26.055	Tumor
TCGA-E9-A22A-01A-11R-A157-07	98.2268	4.31483	39.1588	283.099	7.94778	6.33728	10.9215	Tumor
TCGA-BH-A1FG-01A-11R-A13Q-07	67.5791	15.333	68.2981	27.6072	10.3267	14.5913	3.59201	Tumor
TCGA-OL-A66P-01A-11R-A31O-07	55.9051	0.753638	28.5084	135.131	8.434	7.45686	21.2244	Tumor
TCGA-A7-A13D-01A-13R-A12P-07	298.363	1.10129	32.5868	159.312	6.64053	5.90957	21.5687	Tumor
TCGA-BH-A0BQ-01A-21R-A115-07	43.2257	0.77881	76.3703	171.884	14.4113	5.56874	24.0556	Tumor
TCGA-E2-A15R-01A-11R-A115-07	83.0182	28.874	41.9779	94.7892	11.2018	8.08064	9.828	Tumor
TCGA-A2-A0D1-01A-11R-A034-07	77.8073	2.32876	11.3396	202.03	8.26178	10.636	23.0584	Tumor
TCGA-E9-A249-01A-11R-A169-07	55.7714	0.313938	63.1913	94.8499	13.5198	13.5144	24.5012	Tumor
TCGA-AN-A041-01A-11R-A034-07	67.3197	1.38376	24.8168	132.305	10.3907	7.42885	7.08839	Tumor
TCGA-AR-A2LJ-01A-12R-A19W-07	57.2768	0.835971	25.9793	45.7537	10.2181	9.04616	24.5222	Tumor
TCGA-A7-A6VX-01A-12R-A33J-07	117.868	15.5957	56.4012	187.369	15.107	22.6153	49.3532	Tumor
TCGA-A7-A4SA-01A-11R-A266-07	66.1051	17.9666	26.7134	46.5765	9.23629	10.2816	21.9903	Tumor
TCGA-BH-A0W3-01A-11R-A109-07	62.1275	0.254988	60.0647	71.2414	14.0961	12.4144	12.9453	Tumor
TCGA-A8-A08X-01A-21R-A00Z-07	120.364	0.64666	41.6835	375.161	10.7705	10.7282	16.5435	Tumor
TCGA-BH-A1EX-01A-11R-A13Q-07	107.682	1.34495	108.474	165.678	15.0409	12.0046	15.0635	Tumor
TCGA-A7-A13F-01A-11R-A12P-07	71.773	0.489532	59.2761	87.172	13.2666	12.7699	14.9267	Tumor
TCGA-B6-A0I1-01A-11R-A21T-07	157.221	0.27083	51.8959	237.178	14.2238	10.6038	78.5389	Tumor
TCGA-OL-A5RU-01A-11R-A28M-07	55.0059	2.72435	39.3059	33.0563	14.8399	13.1903	18.5962	Tumor
TCGA-AN-A0XP-01A-11R-A109-07	56.8174	2.66038	57.1931	99.737	12.0589	13.0513	9.54954	Tumor
TCGA-EW-A2FV-01A-11R-A17B-07	91.0833	6.85905	27.5309	285.292	16.4938	7.01408	12.6633	Tumor
TCGA-BH-A1EO-01A-11R-A137-07	76.485	0.693863	111.041	126.123	17.0174	10.4763	18.0706	Tumor
TCGA-A8-A097-01A-11R-A034-07	84.7516	0.747009	72.9674	197.494	11.1874	15.7969	20.0177	Tumor
TCGA-BH-A18Q-01A-12R-A12D-07	50.4502	0.308859	20.9401	92.8347	13.7564	15.9313	23.5666	Tumor
TCGA-A7-A0CE-01A-11R-A00Z-07	172.517	0.690642	55.8278	189.648	37.3705	10.9185	24.1197	Tumor
TCGA-BH-A0BL-01A-11R-A115-07	100.821	0.760073	69.9851	194.627	12.404	12.0949	37.6185	Tumor
TCGA-BH-A0B2-01A-11R-A10J-07	56.1829	1.66818	43.5739	106.056	13.841	9.73967	16.8013	Tumor
TCGA-EW-A1PE-01A-11R-A144-07	54.7713	1.01726	50.4881	76.4343	10.2927	8.16995	13.9593	Tumor
TCGA-E2-A15S-01A-11R-A115-07	64.7841	13.5946	53.757	28.5627	9.06428	7.70161	13.5396	Tumor
TCGA-D8-A27I-01A-11R-A16F-07	59.1397	1.14722	51.3705	62.7487	14.0214	12.5311	21.3935	Tumor
TCGA-BH-A18T-01A-11R-A12D-07	146.934	0.249174	24.2223	87.8282	9.4471	9.47524	9.27929	Tumor
TCGA-5L-AAT1-01A-12R-A41B-07	77.3987	0.884772	50.2867	124.521	16.5561	9.4647	28.622	Tumor
TCGA-LL-A6FR-01A-12R-A31O-07	104.613	0.376693	17.8164	532.223	8.07581	4.63864	27.184	Tumor
TCGA-AR-A2LQ-01A-22R-A18M-07	44.0484	1.31273	47.5379	72.6541	15.0249	8.34073	22.7507	Tumor
TCGA-A7-A13E-01A-11R-A277-07	79.6907	0.48698	13.5093	168.621	15.3021	10.3657	6.64045	Tumor
TCGA-D8-A1J9-01A-11R-A13Q-07	132.869	0.644419	98.4794	263.632	7.40263	12.4805	20.3866	Tumor
TCGA-AR-A1AW-01A-21R-A12P-07	61.08	4.96473	32.4432	55.9535	9.59928	15.0344	34.1629	Tumor
TCGA-A7-A26E-01B-06R-A277-07	27.9448	2.58257	39.5126	60.5946	19.0248	24.31	5.33815	Tumor
TCGA-AO-A0J6-01A-11R-A034-07	116.241	0.0428896	21.215	370.704	6.07136	6.67762	10.5433	Tumor
TCGA-E9-A24A-01A-11R-A169-07	60.2641	7.33155	53.9033	89.4034	17.8492	12.1552	11.9643	Tumor
TCGA-A2-A3XU-01A-12R-A22U-07	92.922	0.229148	8.43788	552.763	6.38149	6.85435	9.72673	Tumor
TCGA-AR-A24R-01A-11R-A169-07	120.373	0.399359	33.5446	62.6152	8.92974	7.36845	7.80187	Tumor
TCGA-AO-A0JC-01A-11R-A056-07	52.5118	0.428239	22.497	16.7115	16.5624	12.1605	14.4063	Tumor
TCGA-A2-A25E-01A-11R-A169-07	66.4183	0.336446	34.4822	42.5132	8.82754	10.1857	9.91546	Tumor
TCGA-B6-A0I8-01A-11R-A034-07	94.9424	37.9435	66.9611	383.281	4.95867	13.9105	11.1811	Tumor
TCGA-BH-A1EV-01A-11R-A137-07	260.839	0.746687	82.4677	131.517	9.3754	18.452	11.5337	Tumor
TCGA-JL-A3YX-01A-11R-A22U-07	169.972	11.1138	38.9834	91.4119	9.55856	12.2129	8.48363	Tumor
TCGA-A7-A13D-01B-04R-A277-07	131.48	0.87214	27.4292	76.1388	11.5654	13.0102	9.75965	Tumor
TCGA-E2-A1IF-01A-11R-A144-07	36.5744	1.26438	44.5285	161.035	11.1127	10.3502	21.0198	Tumor
TCGA-GM-A3XL-01A-11R-A22U-07	139.482	0.138863	16.6675	148.679	25.6594	8.38573	11.6072	Tumor
TCGA-BH-A0W5-01A-11R-A109-07	65.1003	0.878358	42.7634	130.69	14.0858	11.5975	12.942	Tumor
TCGA-3C-AAAU-01A-11R-A41B-07	66.4916	0.896726	54.2793	94.8846	8.93928	5.01347	53.7727	Tumor
TCGA-BH-A1ES-06A-12R-A24H-07	81.1746	13.6341	64.6435	130.774	13.0239	4.3337	11.9878	Tumor
TCGA-C8-A133-01A-32R-A12D-07	75.4546	0.106707	38.7038	8.18971	30.8619	7.34022	15.1523	Tumor
TCGA-A2-A0T1-01A-21R-A084-07	58.9209	0.800975	24.0559	262.741	6.64579	5.69654	12.7409	Tumor
TCGA-UL-AAZ6-01A-11R-A41B-07	150.108	19.6937	39.697	45.4273	6.34566	9.8859	13.2874	Tumor
TCGA-A8-A07F-01A-11R-A00Z-07	78.0831	0.456528	91.0423	74.0689	14.6269	15.1693	18.0073	Tumor
TCGA-E9-A1R6-01A-11R-A14D-07	132.508	6.98533	49.3643	129.093	7.79291	13.1215	16.9719	Tumor
TCGA-E2-A1L9-01A-11R-A13Q-07	50.4288	0.54052	43.2962	136.232	19.522	11.517	14.3005	Tumor
TCGA-AR-A1AI-01A-11R-A12P-07	168.099	0.145494	34.4334	62.6088	8.34712	18.6223	20.137	Tumor
TCGA-E2-A10B-01A-11R-A10J-07	70.0451	16.4584	47.294	67.0455	13.5614	10.5632	19.9168	Tumor
TCGA-D8-A1XV-01A-11R-A14M-07	62.6451	0.193603	57.688	15.6397	17.8216	11.7454	4.3743	Tumor
TCGA-A8-A07U-01A-11R-A034-07	109.663	0.53006	39.7364	72.249	23.275	7.13146	17.2379	Tumor
TCGA-EW-A1OX-01A-11R-A144-07	75.3512	1.13542	42.8538	1.70411	21.0413	6.76714	8.63091	Tumor
TCGA-A2-A4S0-01A-21R-A266-07	48.7151	1.19859	41.7415	15.8171	18.3142	11.8525	6.44942	Tumor
TCGA-D8-A27V-01A-12R-A17B-07	58.4619	0.438227	65.4187	51.7262	24.2998	15.4012	7.42034	Tumor
TCGA-LL-A73Z-01A-11R-A32P-07	116.448	1.00077	31.5408	274.175	17.8483	10.0844	28.5632	Tumor
TCGA-AC-A2QJ-01A-12R-A19W-07	64.7599	0.0232081	16.1925	63.3489	3.23818	4.44264	15.6278	Tumor
TCGA-A7-A0CD-01A-11R-A00Z-07	63.8545	1.16961	62.7046	37.9175	14.2567	6.80712	5.76103	Tumor
TCGA-D8-A1XZ-01A-11R-A14M-07	211.246	26.4115	37.2105	69.4041	10.448	12.8352	12.334	Tumor
TCGA-A2-A4S3-01A-21R-A266-07	82.6183	19.5257	91.2794	287.287	6.27663	25.141	7.45116	Tumor
TCGA-E2-A15M-01A-11R-A12D-07	103.141	12.3871	63.9573	23.4174	15.3558	16.0618	19.3106	Tumor
TCGA-E9-A1NE-01A-21R-A14M-07	71.8346	7.26197	41.9005	32.1388	11.0286	9.10412	24.8256	Tumor
TCGA-E2-A1IL-01A-11R-A14D-07	44.1041	1.60566	60.181	89.0966	14.4714	6.15257	32.1961	Tumor
TCGA-EW-A424-01A-11R-A24H-07	48.7758	7.63742	49.6399	129.458	12.0874	6.93924	10.8927	Tumor
TCGA-A7-A13E-01B-06R-A277-07	33.708	0.1445	30.4709	66.4469	28.258	18.4305	6.79118	Tumor
TCGA-E2-A1LL-01A-11R-A144-07	166.304	0.505271	41.0896	354.375	7.4496	7.84461	23.9318	Tumor
TCGA-AC-A8OR-01A-21R-A41B-07	86.8078	0.470167	63.5859	10.7258	14.8704	5.94721	18.9991	Tumor
TCGA-A7-A6VW-01A-21R-A33J-07	101.486	0.310493	20.4016	173.381	9.57015	5.91305	8.84185	Tumor
TCGA-A2-A0EV-01A-11R-A034-07	82.1818	0.452804	70.1549	215.296	7.91459	11.2868	19.8797	Tumor
TCGA-AR-A1AV-01A-21R-A12P-07	70.2065	0.883794	57.4761	59.9817	14.7817	15.935	10.4018	Tumor
TCGA-D8-A1JF-01A-11R-A13Q-07	102.056	3.52849	216.53	137.19	13.5206	16.0843	11.3822	Tumor
TCGA-EW-A1P5-01A-11R-A144-07	74.4751	0.554529	53.1135	68.3438	7.14773	12.1238	22.4142	Tumor
TCGA-EW-A1PA-01A-11R-A144-07	74.8412	14.578	38.6398	84.6861	6.0227	13.6376	17.577	Tumor
TCGA-AC-A8OP-01A-11R-A36F-07	53.691	28.9947	35.4965	59.8584	11.1984	7.99473	9.21773	Tumor
TCGA-BH-A0BW-01A-11R-A115-07	84.4171	0.18418	61.3426	132.6	10.016	8.16987	25.2828	Tumor
TCGA-D8-A27P-01A-11R-A16F-07	67.1895	1.33548	55.9065	110.58	20.4709	11.612	16.1409	Tumor
TCGA-AR-A0TW-01A-11R-A084-07	171.78	36.5386	39.0885	31.4221	9.59686	4.11607	13.5611	Tumor
TCGA-AR-A24V-01A-21R-A169-07	101.779	0.474276	62.7426	160.07	11.3313	9.86913	13.3396	Tumor
TCGA-AC-A3TN-01A-11R-A22K-07	50.0286	1.42057	42.0794	109.068	13.0305	13.9001	12.5917	Tumor
TCGA-A7-A5ZV-01A-11R-A28M-07	127.843	0.530358	56.4847	269.389	7.16748	7.67972	27.0148	Tumor
TCGA-4H-AAAK-01A-12R-A41B-07	69.4511	1.99558	34.8007	339.514	13.2592	9.2079	14.4497	Tumor
TCGA-A7-A13H-01A-11R-A22K-07	55.7928	4.5469	43.897	64.4098	15.4569	11.5182	23.4101	Tumor
TCGA-AC-A3W5-01A-11R-A22K-07	82.2973	4.47003	52.3476	271.479	9.39143	8.43192	18.0393	Tumor
TCGA-E2-A574-01A-11R-A29R-07	81.2472	0.056572	12.9349	29.5921	12.5681	14.5961	10.5505	Tumor
TCGA-PL-A8LV-01A-21R-A41B-07	75.3259	0.511248	28.6658	626.331	13.2896	7.8336	15.6441	Tumor
TCGA-A2-A0CV-01A-31R-A115-07	58.8489	0.581257	94.7013	97.1045	14.1349	7.08343	24.2592	Tumor
TCGA-A2-A0T3-01A-21R-A115-07	59.1882	0.493318	35.8273	50.5603	19.6508	11.251	9.86024	Tumor
TCGA-A1-A0SP-01A-11R-A084-07	96.656	0.314954	31.3764	50.2546	9.86828	11.0821	20.524	Tumor
TCGA-OL-A5RX-01A-11R-A28M-07	44.8528	0.65294	55.0551	82.4952	18.9246	9.45447	27.3589	Tumor
TCGA-BH-A0AY-01A-21R-A00Z-07	80.9328	18.2207	49.2579	76.5482	8.07593	8.29973	21.0931	Tumor
TCGA-BH-A0BR-01A-21R-A115-07	104.949	0.769659	86.9079	326.637	5.63572	14.5834	36.6665	Tumor
TCGA-E2-A9RU-01A-11R-A41B-07	122.669	5.17559	26.3406	128.104	9.91609	10.0302	8.50004	Tumor
TCGA-C8-A12X-01A-11R-A115-07	73.1327	2.30742	27.0743	19.7419	6.92576	5.06609	20.8302	Tumor
TCGA-B6-A400-01A-11R-A239-07	67.6459	1.11818	15.7572	226.862	9.18207	7.55757	20.1724	Tumor
TCGA-E2-A56Z-01A-12R-A29R-07	62.2001	5.68571	44.8725	30.8936	6.15656	9.96291	9.22122	Tumor
TCGA-E2-A159-01A-11R-A115-07	209.096	0.235126	58.0971	311.199	20.5732	17.7297	21.946	Tumor
TCGA-EW-A423-01A-11R-A24H-07	32.5197	1.6319	34.0538	87.3743	5.78272	16.9163	10.2975	Tumor
TCGA-AR-A0TS-01A-11R-A115-07	59.1532	0.26083	22.3003	233.88	9.05931	10.8523	27.2491	Tumor
TCGA-A8-A09N-01A-11R-A00Z-07	111.471	8.46741	43.457	56.2331	6.69173	8.45848	12.3336	Tumor
TCGA-EW-A2FS-01A-11R-A17B-07	46.8055	1.01443	39.9539	20.6291	15.1193	9.11222	10.5607	Tumor
TCGA-A2-A04X-01A-21R-A034-07	34.388	0.350395	49.5104	96.1607	12.9581	6.5104	11.5766	Tumor
TCGA-5L-AAT0-01A-12R-A41B-07	55.207	8.40666	43.4915	165.364	10.3849	12.0484	36.0462	Tumor
TCGA-AO-A0J4-01A-11R-A034-07	130.868	0.248687	35.1919	181.594	8.72721	7.64527	19.6443	Tumor
TCGA-E2-A15K-01A-11R-A12P-07	66.9117	0.553727	46.8393	106.614	6.7562	15.8236	16.588	Tumor
TCGA-A2-A0T0-01A-22R-A084-07	208.097	0.420717	53.8082	407.03	7.1558	11.0089	9.07444	Tumor
TCGA-B6-A0IB-01A-11R-A034-07	77.0466	2.85319	47.8647	125.368	7.85366	9.20826	15.3336	Tumor
TCGA-E2-A14N-01A-31R-A137-07	93.7059	0.0260275	24.3031	63.5341	45.2936	9.63402	16.3957	Tumor
TCGA-C8-A1HO-01A-11R-A13Q-07	65.7683	13.741	30.402	18.6416	13.2757	3.96163	8.28443	Tumor
TCGA-E9-A1RH-01A-21R-A169-07	200.684	0.225897	58.7466	336.019	6.37319	12.5925	9.37055	Tumor
TCGA-A8-A0A6-01A-12R-A056-07	78.1158	0.684363	88.1593	51.8768	11.4442	9.73502	17.0656	Tumor
TCGA-BH-A0H3-01A-11R-A12P-07	51.1665	0.635731	58.0898	77.07	16.4969	12.8055	17.0319	Tumor
TCGA-E9-A1R0-01A-22R-A16F-07	57.0752	0.583004	46.8449	53.0759	19.657	7.27124	14.4172	Tumor
TCGA-A8-A095-01A-11R-A00Z-07	57.7703	0.618729	71.0002	57.167	17.1907	17.7661	32.8522	Tumor
TCGA-A8-A07W-01A-11R-A00Z-07	135.043	2.07284	37.0671	161.045	5.69286	22.3388	12.7458	Tumor
TCGA-OL-A5DA-01A-11R-A27Q-07	47.8808	2.48446	47.3269	57.5093	16.4703	15.3671	24.1806	Tumor
TCGA-AR-A1AS-01A-11R-A12P-07	136.194	19.4066	86.4677	66.9725	6.55625	14.9052	24.067	Tumor
TCGA-A8-A09T-01A-11R-A00Z-07	98.2324	0.621517	51.7058	169.765	18.7837	10.0227	16.5789	Tumor
TCGA-B6-A0RI-01A-11R-A056-07	75.3807	4.15092	39.6377	141.751	11.7315	10.0482	16.9442	Tumor
TCGA-C8-A1HM-01A-12R-A137-07	211.889	4.08838	88.6816	40.1209	10.8886	21.7577	12.091	Tumor
TCGA-EW-A1J1-01A-11R-A13Q-07	81.1231	1.30153	40.8434	10.5929	19.3548	8.50817	13.9478	Tumor
TCGA-A7-A26J-01A-11R-A277-07	65.3336	1.51673	48.4073	124.351	12.1755	9.29992	3.9305	Tumor
TCGA-E9-A1QZ-01A-21R-A169-07	71.5263	0.572266	52.3402	33.771	18.9509	8.91834	12.9686	Tumor
TCGA-D8-A1XL-01A-11R-A14M-07	149.125	0.220458	35.4904	128.083	13.3169	7.34578	22.1606	Tumor
TCGA-AN-A0FF-01A-11R-A034-07	49.5466	2.64532	29.8912	43.0624	15.0466	6.31162	10.5073	Tumor
TCGA-BH-A0BC-01A-22R-A084-07	83.3457	1.00858	68.0486	72.0235	15.4444	9.09123	24.6151	Tumor
TCGA-GM-A2DH-01A-11R-A180-07	111.879	0.39555	33.1181	92.5354	19.3381	23.919	25.6946	Tumor
TCGA-BH-A8FY-01A-11R-A36F-07	26.5761	0.854487	40.2015	39.8231	9.4847	15.081	14.8562	Tumor
TCGA-PE-A5DC-01A-12R-A27Q-07	50.4296	15.5362	46.0181	145.863	7.4329	9.77707	9.74531	Tumor
TCGA-A8-A0AB-01A-11R-A034-07	56.0773	12.1366	83.6013	55.9565	7.41142	20.3605	25.9673	Tumor
TCGA-BH-A1FR-01A-11R-A13Q-07	79.9654	1.04039	44.7855	14.6645	14.5248	14.3546	7.97515	Tumor
TCGA-E2-A15E-01A-11R-A12D-07	104.829	11.4628	55.5846	78.1715	10.5496	10.5497	55.6531	Tumor
TCGA-BH-A0BF-01A-21R-A12P-07	75.0689	3.76982	58.5597	188.324	9.70519	8.23605	24.1627	Tumor
TCGA-AN-A0AM-01A-11R-A034-07	115.613	6.72279	59.6225	122.39	11.0847	21.6266	16.1214	Tumor
TCGA-A7-A3IY-01A-21R-A21T-07	85.5093	1.13322	66.3068	35.9946	21.8994	11.6998	19.2867	Tumor
TCGA-A7-A0CH-01A-21R-A00Z-07	64.0591	0.540792	69.6769	131.749	11.9719	16.0771	14.8084	Tumor
TCGA-AO-A0JG-01A-31R-A084-07	76.9956	2.13659	70.7825	23.8495	21.2397	6.62028	24.9153	Tumor
TCGA-B6-A0IK-01A-12R-A056-07	261.942	1.51675	114.895	285.717	10.0069	11.2193	25.8285	Tumor
TCGA-LL-A5YP-01A-21R-A28M-07	68.7284	0.829422	30.2939	208.542	13.1122	7.411	36.3727	Tumor
TCGA-A8-A07I-01A-11R-A00Z-07	58.9375	0.464504	63.3767	149.822	8.82304	10.4221	19.3413	Tumor
TCGA-A7-A26I-01B-06R-A22O-07	52.3855	1.01746	35.3295	128.985	11.8809	33.3904	37.2354	Tumor
TCGA-EW-A1IX-01A-12R-A144-07	42.9568	1.38294	55.7948	161.737	15.1668	6.13345	25.0773	Tumor
TCGA-EW-A1PB-01A-11R-A144-07	124.278	0.0677143	27.539	65.9268	21.2355	7.10879	28.7815	Tumor
TCGA-BH-A0BP-01A-11R-A115-07	49.3554	4.5996	136.655	108.844	12.3751	7.72886	24.7098	Tumor
TCGA-C8-A12K-01A-21R-A115-07	80.3441	0.101018	28.8635	30.6093	11.8034	7.855	21.9295	Tumor
TCGA-EW-A1P4-01A-21R-A144-07	133.314	0.1434	18.9416	42.5941	7.40911	11.2472	24.5401	Tumor
TCGA-D8-A1JH-01A-11R-A13Q-07	70.02	3.77444	71.637	67.5151	17.9639	14.5239	18.4081	Tumor
TCGA-BH-A0W7-01A-11R-A115-07	66.7647	8.70186	37.5997	117.296	13.1106	12.2573	15.2578	Tumor
TCGA-D8-A27G-01A-11R-A16F-07	109.918	0.684658	72.674	54.5868	13.0953	11.4833	18.1295	Tumor
TCGA-E9-A1NA-01A-11R-A144-07	63.9307	3.10594	41.5605	338.236	7.72029	7.47318	19.4028	Tumor
TCGA-C8-A132-01A-31R-A115-07	77.8123	19.837	61.8569	211.776	13.1071	14.1744	15.5751	Tumor
TCGA-A1-A0SH-01A-11R-A084-07	49.8265	1.63655	117.891	401.737	13.8413	8.3329	14.4011	Tumor
TCGA-AC-A3TM-01A-11R-A22K-07	37.6099	0.884561	27.0006	138.546	7.49612	9.71107	28.9064	Tumor
TCGA-AN-A0XU-01A-11R-A109-07	179.543	0.192535	20.5528	43.0322	20.6843	17.3931	16.2428	Tumor
TCGA-AR-A0U2-01A-11R-A109-07	62.1389	21.5376	28.1407	20.3826	15.2617	12.8957	11.6823	Tumor
TCGA-LL-A8F5-01A-11R-A36F-07	259.438	1.30672	24.1046	125.876	5.12324	6.21863	14.4623	Tumor
TCGA-E2-A1L6-01A-11R-A13Q-07	57.2963	0.492308	54.6897	47.542	22.482	13.6034	26.3154	Tumor
TCGA-D8-A1XQ-01A-11R-A14M-07	185.117	0.301608	31.0427	208.869	12.8571	8.70872	29.3348	Tumor
TCGA-AN-A0AJ-01A-11R-A00Z-07	250.702	0.378598	82.4187	62.4365	9.86928	17.6465	7.85626	Tumor
TCGA-AO-A0JE-01A-11R-A056-07	76.3397	0.663018	67.4731	202.605	8.7444	11.5877	29.1843	Tumor
TCGA-B6-A0IP-01A-11R-A034-07	53.9564	0.729556	70.9947	84.5757	11.6553	14.8189	29.7901	Tumor
TCGA-BH-A0DD-01A-31R-A12P-07	70.0688	0.269523	77.7808	82.3599	7.38028	14.9542	13.3831	Tumor
TCGA-BH-A0H7-01A-13R-A056-07	91.2785	1.28046	45.0721	302.629	6.31734	4.61265	13.2135	Tumor
TCGA-AR-A1AQ-01A-11R-A12P-07	107.462	0.323545	28.2985	70.391	25.2975	13.0398	31.8189	Tumor
TCGA-E9-A22D-01A-11R-A157-07	112.498	0.535874	36.4287	31.6992	24.0689	8.23348	21.5521	Tumor
TCGA-AO-A0JF-01A-11R-A056-07	67.6966	1.69939	62.1454	73.8356	27.0573	9.02065	11.808	Tumor
TCGA-BH-A42T-01A-11R-A24H-07	77.1984	10.0887	29.4682	212.717	8.64948	13.137	17.3603	Tumor
TCGA-A2-A0T4-01A-31R-A084-07	65.5596	3.62787	75.891	143.289	15.0485	10.88	12.4948	Tumor
TCGA-AN-A046-01A-21R-A034-07	54.3248	0.431265	26.6391	143.35	10.6235	10.5793	13.3419	Tumor
TCGA-AR-A1AT-01A-11R-A12P-07	93.4652	0.698417	61.5873	92.8884	12.3414	10.7267	28.826	Tumor
TCGA-A8-A08J-01A-11R-A00Z-07	316.058	8.36642	48.6992	195.932	8.61933	6.38694	10.3481	Tumor
TCGA-EW-A1PG-01A-11R-A144-07	71.6244	0.735734	77.0322	60.4571	25.5248	10.7995	25.5022	Tumor
TCGA-B6-A0RN-01A-12R-A084-07	60.3481	0.935361	53.4352	200.429	11.4244	8.96566	25.8351	Tumor
TCGA-E2-A15T-01A-11R-A115-07	150.085	0.501229	23.675	31.1447	12.7622	7.92892	12.0721	Tumor
TCGA-E9-A1R2-01A-11R-A14D-07	59.6016	4.20197	35.5265	115.091	10.6012	12.7328	21.2077	Tumor
TCGA-AO-A12C-01A-11R-A10J-07	53.796	17.0929	68.1639	103.016	14.0457	5.98886	6.88743	Tumor
TCGA-C8-A12T-01A-11R-A115-07	145.663	9.68188	37.2875	147.169	5.67949	10.0793	10.2214	Tumor
TCGA-D8-A146-01A-31R-A115-07	48.3099	1.49717	59.0329	119.748	15.6389	10.1839	20.08	Tumor
TCGA-BH-A0DO-01B-11R-A12D-07	47.6898	1.08202	57.4661	43.6912	14.1237	12.0614	22.5147	Tumor
TCGA-D8-A1XB-01A-11R-A14D-07	63.7805	2.41972	50.3023	189.77	13.7813	10.3302	17.8926	Tumor
TCGA-OL-A66H-01A-11R-A29R-07	70.0292	0.821835	30.023	12.6292	21.1549	8.00323	24.7057	Tumor
TCGA-A2-A0T2-01A-11R-A084-07	137.945	0.492244	33.3613	345.49	8.84985	6.15791	17.2177	Tumor
TCGA-BH-A18V-01A-11R-A12D-07	118.155	0.211841	25.3141	53.0498	12.4738	8.75777	16.2071	Tumor
TCGA-EW-A1PF-01A-11R-A144-07	70.33	25.6213	66.938	157.829	10.9505	9.28775	18.9934	Tumor
TCGA-A7-A0DC-01B-04R-A22O-07	39.9122	79.5076	42.9065	6.02254	8.50401	10.3794	6.67306	Tumor
TCGA-E9-A226-01A-21R-A157-07	129.735	5.12949	52.5171	216.339	12.5882	18.3128	12.8408	Tumor
TCGA-OL-A5D8-01A-11R-A27Q-07	46.2089	15.8785	24.5131	383.752	12.2329	11.7482	10.8898	Tumor
TCGA-B6-A40C-01A-11R-A239-07	54.5065	2.6719	29.6176	179.903	4.18124	6.31412	16.6741	Tumor
TCGA-B6-A0RG-01A-11R-A056-07	64.5761	4.66976	79.2286	87.357	5.98299	9.33144	12.4915	Tumor
TCGA-D8-A27F-01A-11R-A16F-07	129.88	0.440322	57.2841	137.678	7.44225	12.7887	33.0491	Tumor
TCGA-A8-A06Z-01A-11R-A00Z-07	107.22	42.942	44.3905	32.4591	6.1219	8.35195	17.0096	Tumor
TCGA-A7-A426-01A-22R-A24H-07	44.866	3.43819	30.8965	63.7625	12.9728	7.96237	20.739	Tumor
TCGA-B6-A0IJ-01A-11R-A034-07	136.494	0.145506	27.7828	75.1047	9.99065	8.12395	21.5239	Tumor
TCGA-E2-A576-01A-11R-A31O-07	43.066	20.8052	29.1444	202.96	11.4459	14.2712	8.10114	Tumor
TCGA-C8-A1HK-01A-21R-A13Q-07	102.81	0.316213	70.8129	116.974	14.2714	15.2734	6.29078	Tumor
TCGA-AR-A2LO-01A-31R-A18M-07	48.4528	19.5753	42.9494	83.3576	12.1851	8.85866	21.2077	Tumor
TCGA-AO-A03P-01A-11R-A00Z-07	64.349	9.71611	31.1271	33.1859	9.46345	14.33	7.3041	Tumor
TCGA-AC-A8OS-01A-12R-A41B-07	46.2887	11.0176	31.4982	41.0276	11.4505	10.2577	14.0183	Tumor
TCGA-AO-A12B-01A-11R-A10J-07	36.5681	0.620308	21.6625	32.073	10.9153	14.2581	3.45927	Tumor
TCGA-A2-A4S2-01A-12R-A266-07	48.9526	0.769849	34.3021	27.8154	12.9768	11.8524	20.3541	Tumor
TCGA-AR-A0U0-01A-11R-A109-07	99.4751	0.435157	20.2303	155.964	25.6923	19.0388	10.1381	Tumor
TCGA-C8-A12P-01A-11R-A115-07	188.754	0.849003	75.2499	702.476	8.51719	7.14383	10.9395	Tumor
TCGA-A8-A08O-01A-21R-A056-07	92.1445	0.705676	53.2647	78.165	10.6696	9.75879	11.6584	Tumor
TCGA-AR-A24U-01A-11R-A169-07	116.229	0.258229	50.0783	136.713	18.3983	11.4111	11.313	Tumor
TCGA-EW-A3E8-01B-11R-A24H-07	71.159	4.84734	32.4459	63.3846	9.30492	6.3903	22.3133	Tumor
TCGA-E2-A15G-01A-11R-A12D-07	62.0409	0.971359	61.5735	64.5901	11.5473	16.4168	13.3613	Tumor
TCGA-E9-A247-01A-11R-A169-07	59.8789	10.2384	36.4605	72.01	10.269	13.8242	11.2106	Tumor
TCGA-A8-A08T-01A-21R-A00Z-07	108.279	4.45072	44.4497	169.18	18.4589	13.5115	9.90756	Tumor
TCGA-C8-A26Z-01A-11R-A16F-07	104.657	48.9931	57.8414	73.0744	15.3521	17.2416	11.6861	Tumor
TCGA-A2-A4RX-01A-11R-A266-07	177.337	1.08072	24.1011	242.622	17.5586	12.9378	22.9115	Tumor
TCGA-D8-A1XU-01A-11R-A14M-07	85.186	3.07126	71.8013	147.656	9.345	16.1584	16.7473	Tumor
TCGA-D8-A140-01A-11R-A115-07	52.4602	1.85836	45.8951	31.8759	16.3709	7.24022	13.7483	Tumor
TCGA-B6-A40B-01A-11R-A239-07	80.3619	1.00946	46.1871	196.03	11.6702	8.74823	9.93605	Tumor
TCGA-AQ-A1H2-01A-11R-A13Q-07	71.3693	22.7633	54.1773	49.6363	14.1497	6.29512	13.6386	Tumor
TCGA-E2-A15P-01A-11R-A115-07	57.691	0.883434	75.7575	25.7634	16.0035	10.1729	15.2288	Tumor
TCGA-A8-A06U-01A-11R-A00Z-07	149.428	24.9695	78.8093	120.109	6.00523	18.3267	16.8485	Tumor
TCGA-AN-A0AS-01A-11R-A00Z-07	134.763	12.8565	60.6668	173.164	14.8853	7.88777	10.9465	Tumor
TCGA-AC-A6IX-06A-11R-A32P-07	56.2981	2.18896	49.5113	113.588	11.6736	13.3817	8.35386	Tumor
TCGA-V7-A7HQ-01A-11R-A33J-07	38.5292	3.56713	20.0046	224.959	8.6431	11.9566	13.0088	Tumor
TCGA-A2-A0CT-01A-31R-A056-07	89.6955	10.1653	45.2626	90.8197	12.5052	6.94999	4.61622	Tumor
TCGA-C8-A1HI-01A-11R-A137-07	89.9469	26.2477	91.1378	54.8351	12.1827	9.64053	16.8604	Tumor
TCGA-D8-A147-01A-11R-A115-07	80.2889	0.0936342	30.7262	107.18	9.70915	8.7417	24.278	Tumor
TCGA-E9-A5FK-01A-11R-A27Q-07	61.3107	10.4916	39.3212	33.4685	8.81214	9.87015	18.2684	Tumor
TCGA-AO-A1KQ-01A-11R-A13Q-07	114.444	0.789359	47.0348	75.4074	9.72516	15.5545	6.20764	Tumor
TCGA-BH-A18R-01A-11R-A12D-07	140.529	0.457317	37.6261	23.8202	13.792	17.2374	6.53541	Tumor
TCGA-AO-A1KO-01A-31R-A13Q-07	29.7896	0.109181	28.2845	16.8427	15.1412	9.95827	15.2835	Tumor
TCGA-BH-A0HP-01A-12R-A084-07	46.4772	0.969751	56.9229	71.4188	13.0332	12.0983	24.7143	Tumor
TCGA-GM-A5PV-01A-11R-A28M-07	62.2239	0.661724	43.6727	57.8241	13.4557	12.1622	10.53	Tumor
TCGA-A7-A0DB-01A-11R-A00Z-07	53.4585	0.48241	50.428	101.786	14.4836	9.00648	13.1125	Tumor
TCGA-E2-A2P5-01A-11R-A19W-07	65.7856	2.15954	29.5938	101.612	11.0946	11.6689	12.2517	Tumor
TCGA-E2-A1B1-01A-21R-A12P-07	81.4019	0.331632	65.0148	75.9884	26.4934	8.18083	13.6544	Tumor
TCGA-E2-A1B6-01A-31R-A12P-07	68.2269	0.219868	17.9	45.1601	13.5435	12.9087	15.4191	Tumor
TCGA-BH-A0GY-01A-11R-A056-07	131.559	0.852754	52.303	257.146	11.1195	13.078	7.67212	Tumor
TCGA-BH-A0H5-01A-21R-A115-07	66.3238	0.263439	41.8249	31.7695	18.0946	10.1494	28.1127	Tumor
TCGA-BH-A1EY-01A-11R-A13Q-07	96.6013	13.631	69.908	98.8561	9.30657	11.9176	19.4734	Tumor
TCGA-AC-A2FE-01A-11R-A19W-07	78.7251	1.1164	49.4005	71.9034	13.7708	10.8177	25.5586	Tumor
TCGA-LD-A7W6-01A-81R-A352-07	45.6073	3.55853	35.8302	51.9281	12.2469	8.47352	13.361	Tumor
TCGA-BH-A0GZ-01A-11R-A056-07	43.6225	5.91752	33.3795	125.41	11.106	13.8186	12.8899	Tumor
TCGA-D8-A1XY-01A-11R-A14M-07	63.4909	0.909824	63.602	165.726	11.7451	13.1637	6.50307	Tumor
TCGA-GI-A2C9-01A-11R-A21T-07	93.0217	0.157962	30.2585	124.381	12.5899	6.69409	17.2939	Tumor
TCGA-OL-A6VQ-01A-12R-A41B-07	47.5266	5.3354	62.8319	98.1085	15.0619	6.51482	15.5626	Tumor
TCGA-AN-A0XS-01A-22R-A109-07	57.63	1.22307	57.7379	212.561	9.96428	14.1771	14.5207	Tumor
TCGA-S3-AA14-01A-11R-A41B-07	57.0141	2.31204	59.0129	100.479	13.2761	13.2047	12.912	Tumor
TCGA-BH-A1FM-01A-11R-A13Q-07	149.585	2.37339	37.1106	53.7173	11.9842	18.425	3.00301	Tumor
TCGA-A8-A06T-01A-11R-A00Z-07	93.4436	1.3329	38.2862	55.5828	14.5407	14.6569	13.0293	Tumor
TCGA-A2-A0CY-01A-12R-A034-07	103.152	9.06975	37.3044	126.622	2.7224	6.69751	15.2766	Tumor
TCGA-A2-A0CZ-01A-11R-A034-07	48.2361	1.31875	37.8209	151.683	14.4819	5.18509	16.5232	Tumor
TCGA-C8-A138-01A-11R-A115-07	47.4707	2.33334	38.8361	190.704	10.8682	9.86358	10.9309	Tumor
TCGA-AN-A0FS-01A-11R-A034-07	61.1307	2.89106	49.8958	23.1132	20.2194	10.9168	21.995	Tumor
TCGA-E2-A15F-01A-11R-A115-07	86.3307	14.4976	55.2471	44.2233	12.3249	13.7522	16.569	Tumor
TCGA-E2-A1B0-01A-11R-A12P-07	189.408	3.40957	46.6862	187.671	10.6818	9.75743	15.0702	Tumor
TCGA-A8-A08G-01A-11R-A00Z-07	89.4932	8.81974	31.4757	146.712	8.08471	10.4598	23.7021	Tumor
TCGA-D8-A1JU-01A-11R-A13Q-07	61.7933	1.20976	63.7786	76.0485	18.6413	11.467	18.9753	Tumor
TCGA-E2-A1BC-01A-11R-A12P-07	64.1098	0.753327	71.0093	91.0515	13.7785	10.4053	12.3147	Tumor
TCGA-E9-A1NI-01A-11R-A14D-07	102.757	7.37087	42.0256	127.986	8.34668	13.4316	8.23558	Tumor
TCGA-A2-A4RY-01A-31R-A266-07	39.6624	1.47003	36.3972	83.5207	14.141	10.151	38.9969	Tumor
TCGA-A8-A07R-01A-21R-A034-07	289.195	0.391264	16.8021	48.2727	21.3444	8.33279	14.4737	Tumor
TCGA-A2-A04P-01A-31R-A034-07	25.0367	0.479355	19.2214	64.6304	13.5952	21.3553	13.725	Tumor
TCGA-EW-A2FR-01A-11R-A21T-07	94.2422	4.09841	41.7289	420.98	11.6634	8.85729	14.0662	Tumor
TCGA-3C-AALK-01A-11R-A41B-07	49.2857	2.22017	33.8412	178.411	9.22865	7.83708	14.9632	Tumor
TCGA-E9-A1RE-01A-11R-A157-07	88.2897	0.689552	23.3427	39.9207	6.30375	13.5787	4.14102	Tumor
TCGA-BH-A28Q-01A-11R-A16F-07	50.0855	0.68469	58.8408	70.0205	12.993	15.4527	20.6634	Tumor
TCGA-A2-A0CO-01A-13R-A22K-07	49.0056	3.29186	41.4668	43.5736	15.2298	7.5098	30.317	Tumor
TCGA-E2-A1LG-01A-21R-A14M-07	52.1258	0.0395937	9.32751	46.4243	13.3047	8.80105	4.6544	Tumor
TCGA-D8-A1X6-01A-11R-A14M-07	79.4686	0.202602	39.3636	50.8131	13.408	11.5906	14.8683	Tumor
TCGA-B6-A0X1-01A-11R-A109-07	91.5855	0.0871601	67.9867	44.5973	25.9642	8.18169	12.4944	Tumor
TCGA-A2-A04V-01A-21R-A034-07	38.1616	6.50724	30.1065	80.8803	11.6615	9.18554	8.26838	Tumor
TCGA-E9-A1N4-01A-11R-A14M-07	104.254	1.00981	59.6482	34.2676	15.4031	8.56387	8.65673	Tumor
TCGA-GM-A2DI-01A-31R-A18M-07	66.2989	6.29951	50.4764	49.2514	14.482	8.81056	27.6329	Tumor
TCGA-AR-A24K-01A-11R-A169-07	75.372	12.7202	58.0493	54.5504	14.5074	16.839	9.37281	Tumor
TCGA-E9-A3Q9-01A-11R-A21T-07	36.2385	0.537631	39.2106	30.5275	19.3932	8.4604	7.89217	Tumor
TCGA-BH-A0HU-01A-11R-A034-07	67.6702	0.531116	27.3358	97.5884	7.66809	17.8981	36.6727	Tumor
TCGA-EW-A1IY-01A-11R-A13Q-07	45.9282	0.556578	56.7209	64.6623	26.0652	13.8477	14.2348	Tumor
TCGA-A2-A0CP-01A-11R-A034-07	46.3059	1.09416	37.3453	153.432	12.9815	7.29978	16.9828	Tumor
TCGA-A2-A25C-01A-11R-A169-07	75.4519	10.4122	58.6691	81.0224	17.2079	8.01207	11.0049	Tumor
TCGA-A2-A0YC-01A-11R-A109-07	58.2997	1.38736	41.046	100.448	24.3939	12.4781	7.69013	Tumor
TCGA-E9-A2JT-01A-22R-A18M-07	61.935	1.11378	28.3364	22.5827	14.1513	11.9054	15.9636	Tumor
TCGA-A1-A0SO-01A-22R-A084-07	62.4453	0.0969619	7.75988	56.859	13.6675	11.1974	10.9319	Tumor
TCGA-A8-A07S-01A-11R-A034-07	79.4165	6.29489	40.4764	63.4123	10.9946	6.33651	26.1365	Tumor
TCGA-E9-A1NG-01A-21R-A14M-07	128.16	0.811095	66.699	276.372	15.7226	10.0046	10.6142	Tumor
TCGA-E2-A14O-01A-31R-A115-07	56.399	0.989676	33.2962	93.953	5.00929	14.8944	2.8332	Tumor
TCGA-D8-A1JM-01A-11R-A13Q-07	109.734	0.227681	45.4892	167.399	9.19812	12.028	4.72828	Tumor
TCGA-AN-A0FD-01A-11R-A034-07	98.6688	4.43727	56.8276	249.321	8.72617	9.14134	11.8078	Tumor
TCGA-BH-A0DG-01A-21R-A12P-07	56.3299	2.05319	41.0337	157.339	12.5818	6.95072	14.6874	Tumor
TCGA-AN-A04D-01A-21R-A034-07	30.787	0.307531	14.2452	115.828	9.99345	24.4781	47.8861	Tumor
TCGA-A2-A1G0-01A-11R-A13Q-07	53.8522	0.614135	32.1176	31.6337	10.4533	12.7139	14.5959	Tumor
TCGA-C8-A137-01A-11R-A115-07	240.83	0.386728	59.5311	171.651	6.64918	8.3743	7.72797	Tumor
TCGA-C8-A8HR-01A-11R-A36F-07	49.6359	1.88955	71.6252	78.5723	9.99646	7.67609	20.6718	Tumor
TCGA-BH-A0B4-01A-11R-A00Z-07	68.7878	1.11323	31.6486	206.354	12.1043	8.51101	13.3932	Tumor
TCGA-A8-A07E-01A-11R-A034-07	77.9229	0.972698	49.8429	110.876	14.4167	8.45732	24.1747	Tumor
TCGA-D8-A1XF-01A-11R-A14D-07	51.9942	30.2461	23.2322	65.9279	13.4796	9.66408	6.44121	Tumor
TCGA-C8-A12Y-01A-11R-A12D-07	43.8832	14.614	47.6564	100.353	6.90314	11.3731	21.103	Tumor
TCGA-BH-A0H0-01A-11R-A056-07	70.9911	1.23268	31.3411	2.26342	13.944	9.33158	14.9198	Tumor
TCGA-W8-A86G-01A-21R-A36F-07	36.9862	3.53104	40.9692	101.985	14.6071	13.1469	31.2363	Tumor
TCGA-B6-A1KN-01A-11R-A13Q-07	56.3717	7.21522	66.3571	137.651	10.2119	12.1341	5.72344	Tumor
TCGA-AR-A0TU-01A-31R-A109-07	74.4492	0.132352	18.7304	15.4029	10.4233	22.1794	20.331	Tumor
TCGA-AO-A03L-01A-41R-A056-07	110.408	0.68617	42.7037	186.85	6.74473	8.04972	9.33587	Tumor
TCGA-BH-A0B7-01A-12R-A115-07	130.502	4.25909	90.4556	355.441	6.12092	10.6154	22.0364	Tumor
TCGA-OK-A5Q2-01A-11R-A27Q-07	74.5455	22.59	34.9509	149.273	14.2301	11.6301	26.8526	Tumor
TCGA-AC-A2FM-01A-11R-A19W-07	84.3976	66.4203	28.8395	29.6281	15.6899	12.7462	11.1159	Tumor
TCGA-BH-A0BM-01A-11R-A056-07	42.6791	0.636323	48.2381	90.4484	14.0574	5.39264	12.737	Tumor
TCGA-AC-A3BB-01A-21R-A19W-07	56.1957	1.32872	47.6618	170.42	16.2072	8.77863	22.9599	Tumor
TCGA-D8-A27T-01A-11R-A16F-07	71.2582	0.890089	72.9736	180.285	12.9367	13.0449	14.6688	Tumor
TCGA-BH-A1FU-01A-11R-A14D-07	150.342	5.18387	72.6082	228.337	10.0389	8.52703	25.3224	Tumor
TCGA-AR-A0TT-01A-31R-A084-07	94.4412	19.2373	29.2786	51.2927	15.6771	11.2038	27.6184	Tumor
TCGA-EW-A6SC-01A-12R-A32P-07	72.2582	26.7893	36.8281	68.0814	10.2586	10.5338	15.0315	Tumor
TCGA-PL-A8LY-01A-11R-A41B-07	45.7383	0.234072	41.9399	79.8637	16.2311	11.1904	67.0701	Tumor
TCGA-AR-A24M-01A-11R-A169-07	54.3677	0.871077	73.4893	127.952	19.1231	12.3684	10.2509	Tumor
TCGA-A7-A4SE-01A-11R-A266-07	113.23	1.10231	36.3004	149.262	17.2538	9.82204	21.3269	Tumor
TCGA-JL-A3YW-01A-12R-A239-07	143.162	1.04008	57.4932	478.87	11.7707	3.40223	10.3796	Tumor
TCGA-A2-A04T-01A-21R-A034-07	107.005	0.0932729	16.3734	113.213	29.0609	8.21323	23.4502	Tumor
TCGA-B6-A0WV-01A-11R-A109-07	196.828	11.6986	63.3366	54.1403	8.12728	14.9887	12.8054	Tumor
TCGA-A8-A07O-01A-11R-A00Z-07	124.982	1.08965	21.6079	81.148	9.30005	10.3999	8.34953	Tumor
TCGA-AR-A0TZ-01A-12R-A084-07	65.718	9.0252	31.4764	37.986	3.93908	9.68105	7.10109	Tumor
TCGA-LL-A740-01A-21R-A32P-07	91.4428	1.67542	68.5527	354.883	6.29627	6.08244	15.737	Tumor
TCGA-A2-A0T6-01A-11R-A084-07	63.1469	0.811056	56.8054	204.401	15.5481	7.52646	16.9813	Tumor
TCGA-A2-A3XW-01A-11R-A239-07	46.8038	8.28606	19.322	309.807	7.46582	4.25821	11.4823	Tumor
TCGA-BH-A28O-01A-11R-A22K-07	38.0721	1.71211	34.9013	120.386	16.2715	10.2181	36.5682	Tumor
TCGA-LL-A9Q3-01A-11R-A41B-07	99.009	48.179	16.9051	71.6994	9.14189	6.03778	15.0665	Tumor
TCGA-E2-A1IE-01A-11R-A13Q-07	90.4645	10.0641	42.987	46.4549	9.64427	7.45147	17.4067	Tumor
TCGA-A2-A04N-01A-11R-A115-07	55.0133	8.41092	58.8629	196.558	12.6652	11.5201	17.2308	Tumor
TCGA-OL-A66L-01A-12R-A31O-07	39.1834	1.04353	33.6382	48.6435	9.62749	5.73854	22.0402	Tumor
TCGA-LQ-A4E4-01A-11R-A266-07	68.2844	18.2684	25.1124	46.1924	13.2913	19.0779	9.59174	Tumor
TCGA-C8-A3M7-01A-12R-A21T-07	60.5	9.96023	44.6481	90.5453	14.7127	10.498	10.6962	Tumor
TCGA-A8-A0A1-01A-11R-A00Z-07	66.6654	0.688043	56.0257	79.1471	12.2921	12.8163	12.9478	Tumor
TCGA-BH-A18G-01A-11R-A12D-07	97.8088	0.175894	33.1551	604.104	5.37116	7.05943	7.15447	Tumor
TCGA-A2-A1FV-01A-11R-A13Q-07	59.3957	1.30499	46.9492	25.2542	14.1184	8.14393	13.855	Tumor
TCGA-AC-A3W6-01A-12R-A22K-07	55.8409	8.93698	29.4027	167.953	7.90008	9.29154	24.3594	Tumor
TCGA-B6-A0WT-01A-11R-A109-07	53.3234	19.0492	72.5941	124.236	12.7542	8.44632	26.8635	Tumor
TCGA-E9-A3QA-01A-61R-A22K-07	72.9654	0.37511	20.5332	62.4339	12.4066	12.4962	15.4694	Tumor
TCGA-D8-A27K-01A-11R-A16F-07	46.0029	0.625665	113.269	87.9236	15.4278	15.701	18.2935	Tumor
TCGA-B6-A0IN-01A-11R-A034-07	59.4764	13.5309	27.2367	56.7703	10.3029	4.86845	19.164	Tumor
TCGA-BH-A18L-01A-32R-A12D-07	68.7266	64.5677	29.7747	317.038	9.48947	7.68215	4.32976	Tumor
TCGA-AC-A23G-01A-11R-A213-07	49.3789	4.29738	49.2673	208.749	10.1694	4.92021	23.8417	Tumor
TCGA-BH-A0DV-01A-21R-A12P-07	49.4806	2.4446	53.3482	116.383	13.3405	7.31351	13.0638	Tumor
TCGA-EW-A1PC-01B-11R-A21T-07	120.292	0.614022	34.2108	177.973	35.9914	12.5137	16.5109	Tumor
TCGA-BH-A18U-01A-21R-A12D-07	178.281	2.01335	54.2079	111.221	4.9235	18.6238	6.41737	Tumor
TCGA-A2-A0EP-01A-52R-A22U-07	64.3135	1.60925	44.3477	50.2821	13.5817	7.4841	20.2217	Tumor
TCGA-BH-A0BT-01A-11R-A12P-07	51.3135	8.7486	44.0102	76.206	14.3925	7.95137	9.36592	Tumor
TCGA-AR-A251-01A-12R-A169-07	100.161	0.270747	16.6029	42.9331	12.894	14.1727	11.5742	Tumor
TCGA-D8-A1JP-01A-11R-A13Q-07	81.182	2.9127	101.745	183.941	11.1779	24.9767	29.774	Tumor
TCGA-AR-A2LK-01A-11R-A180-07	83.304	2.47505	46.0718	66.0851	7.3545	18.2573	7.31531	Tumor
TCGA-D8-A1X8-01A-11R-A14M-07	51.9161	2.06701	61.8714	34.1905	17.5764	15.7661	10.3992	Tumor
TCGA-EW-A6S9-01A-22R-A33J-07	98.8868	7.7247	38.3354	135.663	17.8252	6.32675	9.97678	Tumor
TCGA-E9-A5UO-01A-11R-A28M-07	59.9454	1.14036	15.2723	3.44157	6.92227	7.86229	7.33874	Tumor
TCGA-BH-A0DZ-01A-11R-A00Z-07	308.252	0.476695	18.9129	165.187	15.0821	8.66892	11.2582	Tumor
TCGA-OL-A5D6-01A-21R-A27Q-07	80.5163	2.62996	50.1971	406.347	7.41094	5.11756	17.4694	Tumor
TCGA-AO-A0J8-01A-21R-A034-07	59.8051	0.578373	58.6782	133.196	8.977	7.74741	20.7797	Tumor
TCGA-E2-A150-01A-11R-A12D-07	131.569	0.444068	39.5968	136.947	15.5888	16.7193	45.0502	Tumor
TCGA-B6-A401-01A-11R-A239-07	78.0231	1.47673	44.0903	131.177	7.4889	10.8546	24.1936	Tumor
TCGA-BH-A0BO-01A-23R-A12D-07	54.9765	2.11028	63.0745	38.3817	18.7042	6.88491	18.8001	Tumor
TCGA-E9-A1R7-01A-11R-A14M-07	64.8725	31.25	59.9434	26.5848	12.9488	43.8565	6.20278	Tumor
TCGA-BH-A18S-01A-11R-A12D-07	49.9135	0.337354	46.8615	40.9806	16.3294	9.4469	8.27814	Tumor
TCGA-PE-A5DD-01A-12R-A27Q-07	41.3638	7.35186	38.1406	62.4939	9.54247	11.6907	18.4256	Tumor
TCGA-B6-A0I2-01A-11R-A034-07	54.2637	0.130155	20.7578	55.7361	21.7968	6.03872	14.6453	Tumor
TCGA-EW-A1OV-01A-11R-A144-07	73.0805	3.62264	47.7649	47.5448	7.63633	18.2587	16.6724	Tumor
TCGA-D8-A73W-01A-22R-A352-07	72.9343	30.4989	48.3287	41.6258	15.9929	6.67781	8.13457	Tumor
TCGA-B6-A0IQ-01A-11R-A034-07	67.0817	0.297677	32.7658	206.075	23.0471	14.8216	28.9184	Tumor
TCGA-B6-A0RL-01A-11R-A084-07	94.3473	41.0159	38.3717	68.1727	16.5863	14.3099	17.6302	Tumor
TCGA-E2-A1LK-01A-21R-A14D-07	122.031	0.343668	20.6988	187.357	5.68936	6.7939	11.4056	Tumor
TCGA-GI-A2C8-01A-11R-A16F-07	46.7381	6.70076	70.055	146.7	8.96399	9.1183	19.5995	Tumor
TCGA-BH-A0B0-01A-21R-A115-07	66.4274	2.42179	53.6041	201.944	12.0694	5.03091	22.6135	Tumor
TCGA-E2-A14Z-01A-11R-A115-07	60.6356	1.22762	64.6015	58.4382	9.1329	19.7759	20.3455	Tumor
TCGA-E9-A1RD-01A-11R-A157-07	58.2493	1.14054	64.2995	114.184	13.3611	14.3312	11.74	Tumor
TCGA-A2-A04W-01A-31R-A115-07	104.332	7.19156	84.7649	262.353	10.0097	5.48915	75.8437	Tumor
TCGA-A2-A0EY-01A-11R-A034-07	89.4642	6.35826	51.4581	128.14	12.4156	15.8262	16.9848	Tumor
TCGA-E9-A5UP-01A-11R-A28M-07	69.098	58.5864	52.016	102.239	12.7273	9.0817	10.044	Tumor
TCGA-A8-A09Z-01A-11R-A00Z-07	102.105	34.7181	111.517	8.09751	8.85828	7.56811	18.1	Tumor
TCGA-D8-A141-01A-11R-A115-07	78.7783	1.02743	37.5681	251.052	10.8757	10.4654	14.0112	Tumor
TCGA-E9-A6HE-01A-11R-A31O-07	38.9593	0.528213	29.055	156.009	8.45697	10.3113	26.016	Tumor
TCGA-BH-A18V-06A-11R-A213-07	138.002	0.346597	28.4493	13.0354	19.5087	7.79359	33.5001	Tumor
TCGA-GM-A2DC-01A-11R-A18M-07	44.3723	33.9218	29.6656	60.8833	8.00431	6.53559	20.0831	Tumor
TCGA-D8-A27E-01A-11R-A16F-07	66.4376	0.38988	51.1211	15.5871	32.4592	12.3337	8.41759	Tumor
TCGA-AO-A1KR-01A-12R-A144-07	25.9808	0.220821	21.9698	106.084	9.8489	7.80298	38.6076	Tumor
TCGA-A2-A4S1-01A-21R-A266-07	75.185	0.0433191	27.0421	56.1561	6.34405	3.64228	65.2703	Tumor
TCGA-E2-A1LS-01A-12R-A157-07	29.2835	0.105146	17.985	48.1348	8.29325	9.38857	16.7029	Tumor
TCGA-AO-A0J7-01A-11R-A034-07	90.1331	2.86535	40.1723	57.8414	14.6149	10.4367	10.8866	Tumor
TCGA-A2-A0CL-01A-11R-A115-07	84.4049	2.75578	38.5846	62.2671	11.4194	10.3733	31.5881	Tumor
TCGA-BH-A0WA-01A-11R-A109-07	205.278	0.435578	28.9918	144.691	8.86058	8.65767	18.1754	Tumor
TCGA-B6-A0WX-01A-11R-A109-07	46.7647	0.500325	49.9698	325.046	11.725	15.1773	17.4139	Tumor
TCGA-AR-A24L-01A-11R-A169-07	63.679	1.99172	74.6626	88.8169	14.549	11.3843	8.01013	Tumor
TCGA-C8-A1HJ-01A-11R-A13Q-07	51.6182	0.174482	12.6523	37.3388	20.4166	23.4118	9.14344	Tumor
TCGA-E2-A1IN-01A-11R-A13Q-07	56.5494	10.4941	51.0079	229.304	12.3035	11.8549	13.3051	Tumor
TCGA-AO-A0JD-01A-11R-A056-07	171.098	0.12967	48.9758	32.933	15.5069	23.002	7.17566	Tumor
TCGA-A8-A08Z-01A-21R-A00Z-07	122.582	1.87967	46.397	151.385	10.7215	11.7984	19.8532	Tumor
TCGA-A8-A079-01A-21R-A00Z-07	71.774	3.83354	53.256	83.8951	6.09185	10.7767	12.8743	Tumor
TCGA-D8-A1JB-01A-11R-A13Q-07	78.1784	13.4127	64.2046	69.1179	23.7674	12.9017	19.415	Tumor
TCGA-AN-A0FW-01A-11R-A034-07	91.2299	14.1461	36.1712	28.7306	13.7407	7.47296	10.3277	Tumor
TCGA-A8-A06N-01A-11R-A00Z-07	109.333	18.7156	34.0051	21.6459	12.9078	8.72228	6.70613	Tumor
TCGA-E2-A15L-01A-11R-A12D-07	66.1206	0.939457	48.9374	145.042	19.7669	14.3664	9.74872	Tumor
TCGA-LL-A7T0-01A-31R-A352-07	40.9623	0.915342	23.5211	110.325	8.28762	18.1657	9.93154	Tumor
TCGA-A8-A07G-01A-11R-A034-07	102.91	2.09516	49.5797	231.016	10.0222	11.0302	13.7101	Tumor
TCGA-E2-A14X-01A-11R-A115-07	82.9604	0.250073	18.8689	165.304	15.9926	17.763	8.83559	Tumor
TCGA-LL-A441-01A-11R-A24H-07	59.3657	1.0739	26.0954	81.4105	11.712	10.9241	16.0032	Tumor
TCGA-A8-A08P-01A-11R-A00Z-07	82.5392	1.85762	45.6895	135.637	10.7124	10.7722	14.9422	Tumor
TCGA-E2-A15K-06A-11R-A12P-07	49.2225	3.22385	35.2092	33.1581	6.86272	15.2597	7.90912	Tumor
TCGA-E9-A5FL-01A-11R-A27Q-07	31.7423	0.460642	13.5773	235.063	8.53153	8.40926	12.9248	Tumor
TCGA-E9-A22E-01A-11R-A157-07	74.3267	0.913538	53.6903	248.872	9.32024	9.63545	8.25003	Tumor
TCGA-D8-A4Z1-01A-21R-A266-07	49.6338	3.31251	44.5037	51.7719	21.4941	13.949	23.5786	Tumor
TCGA-EW-A1OW-01A-21R-A144-07	114.566	0.523417	34.8567	158.033	14.425	13.8186	15.6961	Tumor
TCGA-C8-A1HN-01A-11R-A137-07	122.696	50.4712	71.3995	139.453	14.2771	20.0874	9.45841	Tumor
TCGA-C8-A275-01A-21R-A16F-07	130.416	0.342983	45.9552	158.406	7.23056	11.6654	7.54372	Tumor
TCGA-A8-A08A-01A-11R-A32Y-07	61.867	8.81147	33.0834	145.093	10.8418	8.48034	22.9886	Tumor
TCGA-A2-A0CR-01A-11R-A22K-07	46.0483	0.951875	26.5172	54.1846	11.0263	7.1487	26.5991	Tumor
TCGA-AQ-A04L-01B-21R-A10J-07	98.5469	0.306937	61.5044	211.184	10.3447	20.5458	34.4823	Tumor
TCGA-E9-A295-01A-11R-A16F-07	69.8917	11.7846	33.2803	134.416	9.41494	10.1756	7.26887	Tumor
TCGA-A2-A0CQ-01A-21R-A034-07	27.7646	1.1339	39.5821	48.4187	6.39317	6.86831	22.6724	Tumor
TCGA-E9-A1N6-01A-11R-A144-07	94.919	5.00859	50.359	153.021	10.2985	15.2132	15.5684	Tumor
TCGA-AC-A6IX-01A-12R-A32P-07	54.7262	4.16093	60.3382	59.6036	13.5315	11.3132	14.7341	Tumor
TCGA-AO-A0JI-01A-21R-A056-07	58.3748	6.62458	29.7612	48.5171	28.2433	6.42462	6.7407	Tumor
TCGA-BH-A0B9-01A-11R-A056-07	89.1987	0.0743582	18.9747	22.0427	14.197	10.6044	6.63316	Tumor
TCGA-B6-A0I6-01A-11R-A034-07	115.014	0.938943	20.7331	93.322	11.9752	12.3401	24.2684	Tumor
TCGA-BH-AB28-01A-31R-A41B-07	55.0882	0.844416	58.037	110.636	12.7202	12.1487	15.8479	Tumor
TCGA-BH-A0B8-01A-21R-A056-07	63.684	1.30612	52.6782	53.0603	9.09795	5.01006	11.7915	Tumor
TCGA-A8-A076-01A-21R-A00Z-07	129.483	0.492658	30.7712	208.174	10.265	10.2625	10.2678	Tumor
TCGA-LL-A73Y-01A-11R-A33J-07	59.1845	1.15893	28.1978	120.745	17.3239	9.93166	11.5742	Tumor
TCGA-S3-A6ZF-01A-32R-A32P-07	49.6791	15.3773	145.892	163.539	12.9318	10.3088	15.5516	Tumor
TCGA-AC-A2BK-01A-11R-A21T-07	184.316	0.115403	55.0863	34.1089	21.4784	6.18554	18.2184	Tumor
TCGA-AC-A3OD-01B-06R-A22O-07	20.0399	0.386296	41.6955	15.0116	12.1681	14.5429	23.6823	Tumor
TCGA-E2-A155-01A-11R-A12D-07	107.343	34.2957	71.32	76.8333	9.73908	13.5582	17.9903	Tumor
TCGA-GM-A2DN-01A-11R-A180-07	54.9201	0.863928	59.6053	129.632	14.9663	11.6316	15.1584	Tumor
TCGA-BH-A0HN-01A-11R-A10U-07	49.0695	0.364304	33.1621	51.467	11.9085	10.1436	24.5844	Tumor
TCGA-E2-A14U-01A-11R-A22K-07	50.6005	6.96594	48.2674	73.7036	14.2103	11.4812	40.0911	Tumor
TCGA-LL-A5YO-01A-21R-A28M-07	115.213	1.30088	26.3882	175.116	16.2887	9.02335	24.1786	Tumor
TCGA-HN-A2OB-01A-21R-A27Q-07	42.486	0.966274	37.5923	82.9862	13.6521	9.48382	32.1411	Tumor
TCGA-C8-A12N-01A-11R-A115-07	51.9003	1.07574	54.4391	211.638	10.375	10.81	14.5102	Tumor
TCGA-E2-A15E-06A-11R-A12D-07	91.9617	7.63277	26.5258	16.0944	4.1053	8.79267	29.1332	Tumor
TCGA-AQ-A54O-01A-11R-A266-07	33.8708	2.91595	34.1977	54.9274	14.9349	8.1353	16.2146	Tumor
TCGA-D8-A1JE-01A-11R-A13Q-07	87.4718	0.90587	108.562	141.099	28.1965	12.2861	8.77448	Tumor
TCGA-A7-A6VV-01A-22R-A33J-07	114.471	1.14863	15.7788	124.366	15.6495	9.96624	22.4516	Tumor
TCGA-AC-A7VB-01A-11R-A352-07	103.684	41.6999	42.321	57.3742	15.4657	17.6554	20.1517	Tumor
TCGA-A2-A0YH-01A-11R-A109-07	117.629	32.1413	33.5184	81.8315	9.03234	8.85387	16.2151	Tumor
TCGA-D8-A145-01A-11R-A115-07	72.0221	6.11081	38.6984	44.6033	14.2892	12.8762	34.4546	Tumor
TCGA-D8-A1JS-01A-11R-A13Q-07	95.2253	0.354426	33.5059	44.9945	11.1537	13.1181	4.47205	Tumor
TCGA-A1-A0SM-01A-11R-A084-07	49.7689	9.71797	68.0922	247.855	12.9741	9.66522	14.6253	Tumor
TCGA-BH-A0HW-01A-11R-A034-07	85.323	5.85509	26.9662	3.21423	14.5226	6.19966	3.18475	Tumor
TCGA-BH-A42V-01A-11R-A24H-07	52.2189	16.4218	33.9187	39.447	17.4265	7.31744	24.5668	Tumor
TCGA-GM-A2DD-01A-11R-A180-07	137.757	0.682551	44.779	208.612	8.62285	5.89692	21.9097	Tumor
TCGA-A2-A25F-01A-11R-A169-07	96.9909	0.806771	54.7191	20.2396	16.7263	11.5708	23.9842	Tumor
TCGA-E9-A54Y-01A-11R-A466-07	15.8507	0.231683	27.2108	58.6596	8.07492	8.78557	2.56947	Tumor
TCGA-AN-A0XO-01A-11R-A109-07	100.472	10.5546	77.5842	326.734	9.89839	11.7887	24.6985	Tumor
TCGA-A2-A0D0-01A-11R-A00Z-07	59.6511	0.108035	19.1764	52.8462	11.5697	26.6174	46.4596	Tumor
TCGA-LD-A66U-01A-11R-A31O-07	33.9226	0.662362	20.1646	60.544	10.3046	7.1489	17.8937	Tumor
TCGA-D8-A1X7-01A-11R-A14M-07	64.0169	0.66442	79.545	49.4317	15.6643	16.8854	33.2074	Tumor
TCGA-AR-A1AK-01A-21R-A12P-07	57.6658	0.923215	38.2819	64.621	9.79487	11.0195	18.2945	Tumor
TCGA-A8-A094-01A-11R-A00Z-07	234.066	0.183593	46.5957	249.971	10.5102	19.9107	12.4953	Tumor
TCGA-A8-A086-01A-11R-A00Z-07	90.1703	1.16432	39.5942	98.9446	11.1303	9.57984	15.2456	Tumor
TCGA-B6-A0WS-01A-11R-A115-07	72.7519	0.667528	42.9499	119.958	14.4717	11.0543	21.4759	Tumor
TCGA-A8-A09A-01A-11R-A00Z-07	63.0857	20.7086	56.0364	278.389	10.0399	9.14698	14.2037	Tumor
TCGA-BH-A0DL-01A-11R-A115-07	111.181	0.195099	39.0836	320.416	11.0582	8.90103	10.1299	Tumor
TCGA-A2-A3XS-01A-11R-A22U-07	80.078	1.24402	22.1477	379.37	16.5836	8.95984	17.4945	Tumor
TCGA-A8-A06P-01A-11R-A00Z-07	80.1298	3.04286	34.608	126.401	13.3477	8.20602	10.2948	Tumor
TCGA-E9-A1RI-01A-11R-A169-07	63.4111	0.779335	43.4214	115.852	19.8212	9.76422	8.70486	Tumor
TCGA-AO-A0J2-01A-11R-A034-07	219.994	0.251729	190.034	279.302	20.7967	10.7999	17.374	Tumor
TCGA-A8-A07Z-01A-11R-A00Z-07	108.353	11.5081	49.9314	17.0984	11.3303	6.6062	14.9242	Tumor
TCGA-S3-A6ZG-01A-22R-A32P-07	67.7777	0.871313	45.9206	62.1778	14.1161	10.9869	8.92003	Tumor
TCGA-BH-A0HY-01A-11R-A056-07	61.5814	0.744263	47.2997	202.192	11.3214	6.92928	16.999	Tumor
TCGA-E2-A15H-01A-11R-A12D-07	80.9349	3.59675	50.2558	114.126	6.05939	7.66674	8.58765	Tumor
TCGA-A8-A0A9-01A-11R-A00Z-07	62.4977	3.25628	51.8188	69.7498	8.69648	12.5478	13.2392	Tumor
TCGA-B6-A0WW-01A-11R-A109-07	64.6425	0.711091	60.5413	251.005	5.52918	13.7778	8.05049	Tumor
TCGA-BH-A1FH-01A-12R-A13Q-07	51.1917	1.65619	45.9978	63.6484	19.512	10.0499	45.1859	Tumor
TCGA-D8-A1JK-01A-11R-A13Q-07	251.154	0.520831	60.269	268.598	15.8272	9.9319	15.108	Tumor
TCGA-A7-A0DA-01A-31R-A115-07	85.7463	1.28968	19.4337	324.957	14.7961	6.94193	21.5182	Tumor
TCGA-A2-A0ES-01A-11R-A115-07	57.1416	0.457745	65.8859	36.2452	23.0413	9.51463	27.8402	Tumor
TCGA-A8-A06X-01A-21R-A00Z-07	124.695	22.0821	64.8118	215.287	11.5777	11.8049	20.5247	Tumor
TCGA-A2-A0YJ-01A-11R-A109-07	140.222	0.339375	29.9976	402.925	8.49827	17.7858	22.5594	Tumor
TCGA-E2-A1IK-01A-11R-A144-07	77.571	0.253274	45.8503	13.4809	17.163	9.06578	9.78113	Tumor
TCGA-S3-AA17-01A-11R-A41B-07	62.6314	33.7704	33.7334	67.5801	2.84593	10.6478	14.4929	Tumor
TCGA-S3-AA15-01A-11R-A41B-07	78.6667	1.30402	27.5198	141.046	14.9641	7.4026	28.7102	Tumor
TCGA-BH-A0E1-01A-11R-A056-07	48.5036	0.88564	38.4263	43.5188	21.3407	5.9379	16.4562	Tumor
TCGA-AN-A0FZ-01A-11R-A034-07	100.167	5.44496	30.2956	120.397	11.1553	12.0825	13.1688	Tumor
TCGA-E2-A1IO-01A-11R-A144-07	52.3288	1.32705	66.2064	126.841	7.64944	8.21912	50.5466	Tumor
TCGA-B6-A1KC-01B-11R-A157-07	94.8534	4.51396	45.8491	72.3633	25.5355	7.89396	6.82622	Tumor
TCGA-AR-A255-01A-11R-A169-07	74.8508	4.06669	42.9349	117.199	15.2985	11.5027	16.2623	Tumor
TCGA-A2-A0YG-01A-21R-A109-07	98.4259	23.1871	72.5869	176.759	7.22583	14.046	27.5318	Tumor
TCGA-B6-A0RT-01A-21R-A084-07	76.3361	0.260279	39.8938	87.6412	13.4053	10.4446	27.1337	Tumor
TCGA-S3-A6ZH-01A-22R-A32P-07	98.3995	0.144206	34.9406	92.1573	9.52413	8.31289	15.7781	Tumor
TCGA-OL-A5RZ-01A-11R-A28M-07	84.8532	0.581488	36.4762	183.206	11.7214	12.4383	7.82301	Tumor
TCGA-AQ-A1H3-01A-31R-A13Q-07	52.6388	0.722574	59.4759	127.053	14.3386	11.8906	15.2757	Tumor
TCGA-E2-A573-01A-11R-A29R-07	113.557	0.477332	24.8123	81.8479	18.6527	15.0269	20.3656	Tumor
TCGA-B6-A0WY-01A-11R-A109-07	49.4106	1.01774	61.763	162.575	11.83	7.81805	78.3378	Tumor
TCGA-AC-A3W7-01A-11R-A22K-07	53.0116	1.8395	45.0393	160.911	11.255	11.3878	23.1106	Tumor
TCGA-EW-A6SA-01A-21R-A32P-07	101.946	1.27144	49.936	16.8064	13.731	14.4438	6.9296	Tumor
TCGA-C8-A26Y-01A-11R-A16F-07	210.754	0.719661	126.08	365.198	13.9903	11.6798	20.3535	Tumor
TCGA-AC-A3HN-01A-11R-A213-07	52.9197	1.50987	51.9566	169.793	13.1768	11.0301	17.5274	Tumor
TCGA-E2-A14P-01A-31R-A12D-07	170.409	1.88715	39.3748	327.726	6.52492	8.47085	17.283	Tumor
TCGA-EW-A1OZ-01A-11R-A144-07	129.682	0.523942	46.5486	163.524	6.13522	12.3391	7.29347	Tumor
TCGA-B6-A0WZ-01A-11R-A109-07	48.6307	0.589298	60.0344	125.491	13.4986	9.50857	23.2825	Tumor
TCGA-C8-A1HF-01A-11R-A137-07	103.911	0.328186	38.7189	123.767	10.3334	12.1458	26.0243	Tumor
TCGA-BH-A0RX-01A-21R-A084-07	73.0206	0.765429	36.7563	113.784	12.9497	6.60052	34.6588	Tumor
TCGA-AN-A0FK-01A-11R-A034-07	86.7031	0.885123	61.2135	32.4171	7.29397	13.1724	5.28661	Tumor
TCGA-BH-A0C7-01B-11R-A115-07	45.2134	37.6596	67.3213	65.3997	11.3449	17.2504	11.1119	Tumor
TCGA-BH-A0DX-01A-11R-A115-07	64.6469	0.732235	54.6849	116.292	12.1519	18.8652	18.2899	Tumor
TCGA-A7-A5ZW-01A-12R-A29R-07	58.3581	1.46262	53.8268	156.873	25.8732	11.4201	19.7478	Tumor
TCGA-E2-A10E-01A-21R-A10J-07	73.5386	3.37732	72.3682	93.9994	19.2173	17.0639	11.4627	Tumor
TCGA-A7-A0DC-01A-11R-A00Z-07	70.4115	18.2187	77.282	3.23014	13.3087	28.46	2.9943	Tumor
TCGA-E2-A105-01A-11R-A10J-07	53.3113	16.8478	28.2768	69.2306	14.4829	16.6883	18.7742	Tumor
TCGA-E2-A158-01A-11R-A12D-07	54.8685	0.342511	42.8648	52.7345	25.1202	5.5012	6.5878	Tumor
TCGA-BH-A202-01A-11R-A14M-07	165.848	0.565007	71.7578	89.6214	10.4843	14.7656	22.9236	Tumor
TCGA-D8-A1XS-01A-11R-A14M-07	80.0894	0.549051	66.4629	163.542	16.7709	18.1747	8.405	Tumor
TCGA-AR-A5QP-01A-11R-A28M-07	62.1399	0.609772	45.5447	78.3734	17.9614	12.1807	13.4034	Tumor
TCGA-A8-A06O-01A-11R-A00Z-07	70.1166	0.739541	31.862	59.7245	11.3674	15.2833	12.5504	Tumor
TCGA-A8-A082-01A-11R-A00Z-07	84.0071	1.02798	31.7975	44.5944	14.094	8.81722	21.4856	Tumor
TCGA-A8-A08I-01A-11R-A00Z-07	122.089	1.98205	71.4419	30.6114	7.51558	47.925	58.1053	Tumor
TCGA-E2-A14W-01A-11R-A12D-07	101.263	0.170917	54.5093	95.4605	10.8162	15.0998	15.0844	Tumor
TCGA-A2-A1FX-01A-11R-A13Q-07	56.424	29.7412	39.1425	32.2956	12.5591	9.33273	6.80828	Tumor
TCGA-EW-A1P6-01A-11R-A144-07	59.5801	14.6129	25.1143	131.061	12.266	16.1418	9.18271	Tumor
TCGA-AO-A0JJ-01A-11R-A056-07	54.9284	0.47603	52.3888	42.2058	19.1966	9.42545	16.0635	Tumor
TCGA-A8-A092-01A-11R-A00Z-07	107.539	0.49865	44.6363	122.782	9.76078	16.3817	15.2207	Tumor
TCGA-AN-A0FV-01A-11R-A00Z-07	437.735	1.22949	110.987	301.24	6.86	6.85041	13.342	Tumor
TCGA-A8-A0A4-01A-11R-A00Z-07	56.9054	5.71456	45.4605	15.0196	12.7498	8.37815	25.4454	Tumor
TCGA-E9-A1ND-01A-11R-A144-07	198.957	0.329109	36.1545	96.3021	15.7636	5.15	31.2818	Tumor
TCGA-A2-A3XV-01A-21R-A239-07	57.4083	0.589201	39.8695	47.6669	6.61461	4.82832	3.69389	Tumor
TCGA-A8-A096-01A-11R-A00Z-07	64.6394	0.818224	66.0165	148.099	11.163	11.0573	18.6919	Tumor
TCGA-AR-A0TQ-01A-11R-A084-07	103.323	0.421637	22.6949	32.7904	6.23639	7.88232	9.17764	Tumor
TCGA-BH-A0AU-01A-11R-A12P-07	62.8395	24.8243	31.0496	125.237	10.9803	10.6718	17.6493	Tumor
TCGA-A7-A0D9-01A-31R-A056-07	57.7706	15.9856	39.6044	151.017	11.3239	13.3701	23.0399	Tumor
TCGA-A7-A13E-01A-11R-A12P-07	77.9234	0.472179	10.958	171.656	13.3036	8.22249	10.7992	Tumor
TCGA-AN-A0XV-01A-11R-A109-07	50.1211	4.54978	87.0302	110.468	13.0682	15.023	9.70617	Tumor
TCGA-C8-A26V-01A-11R-A16F-07	117.159	0.2649	61.3561	104.523	6.94651	16.3069	29.5465	Tumor
TCGA-BH-A0HQ-01A-11R-A034-07	70.771	2.75482	63.6811	221.883	9.29095	14.1108	17.7018	Tumor
TCGA-AR-A5QQ-01A-11R-A28M-07	211.256	0.324186	26.7655	360.826	9.73603	7.51374	17.5135	Tumor
TCGA-AC-A2FB-01A-11R-A17B-07	68.6198	0.720253	58.2171	33.2319	11.7416	10.6753	19.3313	Tumor
TCGA-AR-A250-01A-31R-A169-07	106.31	2.80631	50.5736	152.68	12.8943	10.0558	10.0196	Tumor
TCGA-EW-A1P3-01A-11R-A144-07	35.0163	1.15234	36.6389	114.052	6.26077	12.4255	14.2227	Tumor
TCGA-AN-A03Y-01A-21R-A00Z-07	91.4264	0.356682	57.3356	39.9616	5.22792	16.338	8.43947	Tumor
TCGA-BH-A0HK-01A-11R-A056-07	59.1668	0.532371	30.4664	42.6059	19.3431	7.36014	5.62186	Tumor
TCGA-E2-A1II-01A-11R-A144-07	86.6252	0.130542	31.2018	6.71748	17.896	12.5799	19.3221	Tumor
TCGA-E2-A1LI-01A-12R-A157-07	62.5416	0.181452	17.0913	94.5539	15.0168	12.3957	10.1814	Tumor
TCGA-AO-A0J5-01A-11R-A034-07	54.7818	3.07626	48.614	157.018	9.50158	8.07669	11.9979	Tumor
TCGA-A8-A085-01A-11R-A00Z-07	67.9803	1.25632	88.9651	38.4021	10.0562	11.0272	17.5213	Tumor
TCGA-D8-A1JT-01A-31R-A13Q-07	56.018	0.112281	41.0569	26.5168	21.8402	14.4411	4.12782	Tumor
TCGA-AC-A3YJ-01A-11R-A22U-07	82.0065	0.547499	52.5881	10.1265	17.7623	7.24346	22.8849	Tumor
TCGA-A7-A13D-01A-13R-A277-07	291.031	1.13595	37.636	139.006	8.025	9.63416	14.0682	Tumor
TCGA-C8-A1HG-01A-11R-A137-07	96.2428	9.13915	30.4639	77.0366	10.5309	9.97982	14.2089	Tumor
TCGA-GM-A2DO-01A-11R-A18M-07	42.9781	11.8439	29.8038	32.5721	14.9394	12.7405	15.9065	Tumor
TCGA-BH-A1F5-01A-12R-A13Q-07	51.1223	9.07489	46.9615	46.8449	17.8248	14.7316	6.54536	Tumor
TCGA-A2-A04R-01A-41R-A109-07	67.5367	0.467565	35.0971	40.0789	14.602	6.9581	5.4605	Tumor
TCGA-AN-A04A-01A-21R-A034-07	83.2481	5.67208	77.778	140.468	7.73111	6.57488	14.6888	Tumor
TCGA-A7-A3RF-01A-11R-A22K-07	168.126	3.01872	22.2507	5.98156	16.7034	5.8415	15.6459	Tumor
TCGA-D8-A1X9-01A-12R-A157-07	94.5542	0.738091	46.9785	93.372	8.89009	14.1317	11.2452	Tumor
TCGA-AR-A1AN-01A-11R-A12P-07	63.0256	2.30815	40.6772	82.9218	21.8441	8.04891	19.3553	Tumor
TCGA-AO-A12D-01A-11R-A115-07	90.6333	1.2952	72.5428	487.613	7.94154	10.4078	21.1108	Tumor
TCGA-AC-A2B8-01A-11R-A17B-07	65.3421	4.36937	61.8832	88.1073	16.2499	10.2373	26.0771	Tumor
TCGA-AR-A2LR-01A-12R-A18M-07	65.7639	1.6262	22.0078	71.588	25.3911	6.35249	36.6106	Tumor
TCGA-AO-A1KP-01A-11R-A13Q-07	47.5333	3.24884	32.7575	69.0798	25.6623	19.0418	2.07497	Tumor
TCGA-A2-A1G6-01A-11R-A13Q-07	49.2354	0.209608	49.5844	45.6231	24.8306	14.8576	22.2359	Tumor
TCGA-A2-A3XZ-01A-42R-A239-07	94.8209	9.63148	43.1054	132.947	17.8571	7.5166	21.7022	Tumor
TCGA-A2-A0YM-01A-11R-A109-07	104.216	0.182594	31.0386	188.751	7.0629	9.63664	25.4729	Tumor
TCGA-E2-A1B5-01A-21R-A12P-07	93.0546	2.61593	35.3768	15.3044	11.1907	10.1032	10.0447	Tumor
TCGA-AR-A24H-01A-11R-A169-07	67.0676	0.407494	18.2065	34.3579	23.5288	17.1638	8.99792	Tumor
TCGA-LL-A5YN-01A-11R-A28M-07	60.8963	3.97245	34.6811	82.8896	10.0746	7.32666	13.6362	Tumor
TCGA-B6-A0RM-01A-11R-A084-07	76.7069	30.0487	36.1002	9.41747	9.90592	12.6565	5.27407	Tumor
TCGA-5T-A9QA-01A-11R-A41B-07	54.8868	16.8599	26.2713	58.5873	22.674	8.75353	4.09788	Tumor
TCGA-A2-A0SY-01A-31R-A084-07	67.5657	1.99247	39.1868	42.8392	14.5598	8.3371	17.672	Tumor
TCGA-A1-A0SB-01A-11R-A144-07	41.2115	0.0875055	42.4885	79.9577	11.8383	11.5083	19.8007	Tumor
TCGA-AO-A12G-01A-11R-A10J-07	106.405	1.35798	43.9323	52.0908	14.0156	11.1977	25.0722	Tumor
TCGA-OL-A6VO-01A-12R-A33J-07	78.6129	0.222494	9.20157	34.467	30.6374	8.89726	11.8139	Tumor
TCGA-E2-A14T-01A-11R-A115-07	121.825	25.7267	57.3185	21.3785	13.8708	6.67842	12.7063	Tumor
TCGA-A7-A3J1-01A-11R-A213-07	49.5714	1.93177	43.4142	58.0188	15.1516	8.759	34.5543	Tumor
TCGA-AR-A5QM-01A-11R-A27Q-07	41.8466	2.59136	37.4664	45.6419	9.09393	9.95503	20.3657	Tumor
TCGA-E9-A1R5-01A-11R-A14M-07	74.0859	39.8086	40.0385	189.9	14.063	13.127	14.5878	Tumor
TCGA-E2-A14Q-01A-11R-A12D-07	53.2717	0.748081	47.909	55.4978	12.5492	10.9274	24.4415	Tumor
TCGA-E2-A14Y-01A-21R-A12D-07	155.88	0.158671	20.28	122.637	11.2173	9.32318	4.27463	Tumor
TCGA-E9-A1NH-01A-11R-A14D-07	70.5519	1.8559	56.4994	182.885	11.3653	10.3786	25.8865	Tumor
TCGA-BH-A1F6-01A-11R-A13Q-07	131.873	0.243042	37.8948	170.82	34.9306	9.25788	8.97289	Tumor
TCGA-A2-A0YL-01A-21R-A109-07	53.2697	2.92209	66.7388	100.73	13.5824	13.0927	29.4875	Tumor
TCGA-D8-A1XJ-01A-11R-A14M-07	266.593	5.75326	52.2336	123.08	11.2452	17.4055	8.63077	Tumor
TCGA-BH-A18N-01A-11R-A12D-07	71.7177	1.22383	44.3704	67.4385	16.2393	10.6003	8.85898	Tumor
TCGA-A8-A09E-01A-11R-A00Z-07	93.6737	17.0823	47.6536	162.614	11.9636	9.71154	11.1455	Tumor
TCGA-D8-A27L-01A-11R-A16F-07	63.7722	1.97918	54.1681	132.479	16.9237	11.8606	16.8408	Tumor
TCGA-A8-A06Y-01A-21R-A00Z-07	67.5375	2.43876	37.4387	42.2645	18.5363	13.1431	9.03821	Tumor
TCGA-AO-A03V-01A-11R-A115-07	83.4449	30.9266	79.8483	120.605	10.7397	10.8381	49.0949	Tumor
TCGA-S3-AA11-01A-31R-A41B-07	61.6568	0.830126	35.6484	54.2918	15.2113	12.0889	29.1149	Tumor
TCGA-AR-A5QN-01A-12R-A28M-07	66.7902	8.80528	59.3296	80.4604	18.1485	11.8405	13.7355	Tumor
TCGA-A8-A09D-01A-11R-A00Z-07	74.4839	10.9777	42.9127	133.738	12	6.03313	19.1961	Tumor
TCGA-OL-A5RY-01A-21R-A28M-07	94.5303	1.15497	42.3211	228.752	16.9355	7.3936	19.9995	Tumor
TCGA-B6-A0RV-01A-11R-A084-07	88.8411	0.550708	51.9929	42.9051	17.1148	10.0745	29.7882	Tumor
TCGA-A7-A0CG-01A-12R-A056-07	69.5538	0.824524	62.6867	45.4648	18.2728	11.4063	15.668	Tumor
TCGA-AO-A128-01A-11R-A10J-07	116.171	0.0858478	35.8139	15.3936	16.0457	10.867	50.3369	Tumor
TCGA-AC-A3QQ-01B-06R-A22O-07	15.1912	0.655132	37.0447	28.5688	6.82443	8.35335	15.3537	Tumor
TCGA-A8-A08H-01A-21R-A00Z-07	86.9873	1.12725	50.8562	43.8495	17.2226	8.92934	26.3718	Tumor
TCGA-WT-AB41-01A-11R-A41B-07	37.6762	9.48701	21.9897	71.1859	8.95786	13.6611	10.1459	Tumor
TCGA-BH-A5IZ-01A-11R-A27Q-07	86.7825	0.312857	40.0047	277.778	40.4675	10.7256	18.7253	Tumor
TCGA-AN-A0AL-01A-11R-A00Z-07	124.128	0.665566	32.6971	153.604	8.03282	8.38829	36.278	Tumor
TCGA-E2-A1BD-01A-11R-A12P-07	40.2321	1.82566	54.4211	77.688	8.41052	11.9027	13.9792	Tumor
TCGA-D8-A1J8-01A-11R-A13Q-07	280.1	0.218663	74.5159	55.2452	16.0852	18.8782	8.00552	Tumor
TCGA-BH-A0DI-01A-21R-A12P-07	60.4581	1.35363	55.9676	294.308	11.2495	6.95115	29.6891	Tumor
TCGA-B6-A0IG-01A-11R-A034-07	164.564	9.6056	61.3325	122.453	10.2712	9.51232	10.3292	Tumor
TCGA-EW-A1IW-01A-11R-A13Q-07	85.6106	0.688604	73.5948	131.931	15.2185	18.1775	12.4756	Tumor
TCGA-BH-A0AV-01A-31R-A115-07	142.64	0.460679	41.3572	78.2173	16.6029	4.21941	12.8251	Tumor
TCGA-AC-A23E-01A-11R-A157-07	339.633	0.561103	75.0156	138.358	10.7244	11.1279	17.9665	Tumor
TCGA-B6-A0X0-01A-21R-A115-07	37.8039	0.431818	61.8989	90.7554	10.396	13.0361	20.2984	Tumor
TCGA-A7-A26J-01B-02R-A277-07	22.4846	1.4691	38.9657	41.1499	18.9883	12.956	6.31534	Tumor
TCGA-A1-A0SF-01A-11R-A144-07	60.8552	5.13404	62.9195	80.0857	8.7507	6.97492	19.2777	Tumor
TCGA-AN-A0XT-01A-11R-A109-07	60.5465	7.20489	54.4384	5.74549	13.4621	11.4784	15.1745	Tumor
TCGA-MS-A51U-01A-31R-A266-07	57.1337	0.933247	32.1536	82.2826	12.6154	7.37893	15.4069	Tumor
TCGA-A2-A3XT-01A-11R-A22U-07	99.8082	3.66938	28.5639	60.5133	20.8996	17.0153	26.3963	Tumor
TCGA-AC-A7VC-01A-11R-A352-07	98.4348	2.72895	12.3805	65.7751	6.58259	7.9656	3.62384	Tumor
TCGA-A2-A3KC-01A-11R-A213-07	50.6237	1.66506	42.4423	141.284	17.9395	12.1258	16.2777	Tumor
TCGA-LL-A5YM-01A-11R-A28M-07	40.071	10.2876	13.1607	43.0998	14.4757	7.10175	17.7912	Tumor
TCGA-AR-A0TY-01A-12R-A115-07	128.256	5.58492	51.1122	211.73	8.56605	19.1714	4.7671	Tumor
TCGA-A7-A3J0-01A-11R-A213-07	71.497	0.363953	38.3112	11.692	21.8938	8.6413	7.13593	Tumor
TCGA-AR-A0TX-01A-11R-A084-07	85.4716	21.8946	71.1619	144.246	17.087	10.9205	42.4515	Tumor
TCGA-A7-A26E-01A-11R-A169-07	63.2526	4.01823	60.6023	113.216	14.6493	16.2426	9.70204	Tumor
TCGA-OL-A66J-01A-11R-A29R-07	77.3176	6.93434	65.634	57.2823	18.256	12.953	23.302	Tumor
TCGA-GM-A2DL-01A-11R-A18M-07	68.4458	0.467441	34.1243	197.455	11.583	9.91274	15.8413	Tumor
TCGA-C8-A12Z-01A-11R-A115-07	165.346	7.79462	90.8139	188.577	6.00625	12.3412	9.78402	Tumor
TCGA-C8-A134-01A-11R-A115-07	55.0645	0.473311	26.8842	147.62	7.61966	18.6808	20.3547	Tumor
TCGA-BH-A0DK-01A-21R-A056-07	62.7677	1.10745	38.8288	94.6792	10.0383	6.32048	16.0198	Tumor
TCGA-A8-A06Q-01A-11R-A034-07	104.713	0.173863	37.2267	27.418	10.9619	18.026	11.3931	Tumor
TCGA-Z7-A8R5-01A-42R-A41B-07	51.1585	0.697808	54.8479	115.98	12.2779	9.38059	27.2525	Tumor
TCGA-AR-A1AP-01A-11R-A12P-07	96.4272	15.5926	63.9552	165.073	8.32161	14.4332	19.4796	Tumor
TCGA-A2-A0D2-01A-21R-A034-07	115.506	0.271828	26.0948	42.995	6.13418	17.6643	18.4377	Tumor
TCGA-A1-A0SE-01A-11R-A084-07	63.0658	0.598562	54.0977	85.1405	17.0091	6.30192	28.1942	Tumor
TCGA-GM-A3NY-01A-11R-A21T-07	26.9537	0.798337	30.9459	30.9898	9.01108	8.64744	14.4981	Tumor
TCGA-E2-A106-01A-11R-A10J-07	88.7486	17.6423	43.2181	12.4634	16.6191	7.71087	19.0371	Tumor
TCGA-AN-A0FL-01A-11R-A034-07	72.2349	0.349108	13.1365	36.0816	9.75776	5.80465	8.51111	Tumor
TCGA-BH-A1F2-01A-31R-A13Q-07	105.934	1.22661	109.038	71.6551	20.1918	10.2995	3.51411	Tumor
TCGA-BH-A0AZ-01A-21R-A12P-07	37.9985	1.46754	57.1599	228.105	9.06043	9.33887	12.6099	Tumor
TCGA-AO-A0JM-01A-21R-A056-07	94.0437	0.991668	39.3709	109.845	14.1462	7.62765	11.923	Tumor
TCGA-E2-A1LE-01A-12R-A19W-07	47.8314	1.92698	43.5881	178.299	11.5583	13.7862	18.7353	Tumor
TCGA-A2-A0EX-01A-21R-A034-07	71.1326	0.690299	45.2021	139.04	10.9964	9.00612	15.1233	Tumor
TCGA-A8-A084-01A-21R-A00Z-07	56.0123	0.454768	75.5776	250.771	7.28456	12.7749	20.7541	Tumor
TCGA-AC-A2QI-01A-12R-A19W-07	78.2232	2.22866	78.6246	257.596	15.8932	12.6414	44.5609	Tumor
TCGA-LL-A5YL-01A-12R-A29R-07	55.8388	1.33267	47.559	148.252	11.889	13.3057	10.2102	Tumor
TCGA-BH-A0HF-01A-11R-A056-07	108.427	1.28726	75.1503	144.667	15.3198	6.26456	26.0838	Tumor
TCGA-XX-A899-01A-11R-A36F-07	59.5455	1.34547	54.8732	47.4577	15.7741	11.1983	18.5305	Tumor
TCGA-A8-A09M-01A-11R-A00Z-07	48.6373	23.3051	32.7748	81.0161	8.60418	10.4284	19.9203	Tumor
TCGA-BH-A1F8-01A-11R-A13Q-07	160.382	5.15125	82.4286	104.634	16.855	30.2615	9.60741	Tumor
TCGA-S3-AA0Z-01A-11R-A41B-07	59.6281	0.442697	17.6223	209.688	12.5966	18.4599	11.7698	Tumor
TCGA-BH-A1FL-01A-11R-A13Q-07	50.2384	10.0171	50.6928	35.8803	16.8565	16.2096	15.4818	Tumor
TCGA-A2-A3Y0-01A-11R-A239-07	84.968	0.531838	12.3369	330.711	16.5424	10.1707	12.8643	Tumor
TCGA-C8-A130-01A-31R-A115-07	92.5746	1.30296	35.7786	108.321	4.90075	22.1351	18.3931	Tumor
TCGA-E2-A14R-01A-11R-A115-07	50.6735	0.154727	32.5531	93.7484	9.48823	6.99861	6.99262	Tumor
TCGA-B6-A0I5-01A-11R-A034-07	21.2871	0.323908	25.3936	149.994	7.64824	7.49777	20.8725	Tumor
TCGA-BH-A0C3-01A-21R-A12P-07	57.7945	0.930685	36.7568	33.7521	18.7887	7.56837	15.0683	Tumor
TCGA-A1-A0SQ-01A-21R-A144-07	54.8404	1.79002	28.6284	6.62047	18.1044	9.31798	19.6699	Tumor
TCGA-E2-A2P6-01A-11R-A19W-07	33.8528	10.4365	37.8838	55.4486	13.5443	12.8539	9.37012	Tumor
TCGA-A2-A1FZ-01A-51R-A14D-07	50.7056	2.26539	61.5028	90.1603	16.9172	13.7033	38.9562	Tumor
TCGA-E2-A15A-01A-11R-A12D-07	99.7187	23.5007	47.5716	297.981	10.1182	17.8534	13.7267	Tumor
TCGA-E9-A22G-01A-11R-A157-07	69.1325	0.136629	56.1102	43.5711	9.52698	5.99369	12.4697	Tumor
TCGA-AN-A0FN-01A-11R-A034-07	45.8406	1.47365	44.5526	191.782	15.8855	7.62773	13.4574	Tumor
TCGA-OL-A6VR-01A-32R-A33J-07	79.1862	0.786361	27.351	18.8534	13.0258	5.78828	13.2056	Tumor
TCGA-BH-A0H6-01A-21R-A056-07	49.6136	1.03757	40.1973	196.066	19.2057	13.1694	14.0076	Tumor
TCGA-AO-A0JA-01A-11R-A056-07	70.1408	1.62045	47.7507	182.994	10.6097	11.5456	16.422	Tumor
TCGA-AC-A62V-01A-11R-A31O-07	67.8434	8.16868	18.395	104.63	5.67131	10.9229	8.28975	Tumor
TCGA-AR-A0TP-01A-11R-A084-07	120.304	0.403611	20.9976	85.0072	9.49632	5.0777	38.6414	Tumor
TCGA-AC-A23H-01A-11R-A157-07	177.579	14.7333	87.8631	156.944	24.1981	14.7605	6.47485	Tumor
TCGA-BH-A203-01A-12R-A169-07	128.157	4.33404	63.352	85.5457	6.81379	20.8338	10.2484	Tumor
TCGA-A2-A0CS-01A-11R-A115-07	54.5055	0.388503	59.1813	181.476	12.2412	11.3003	9.12512	Tumor
TCGA-BH-A209-01A-11R-A157-07	67.0122	0.366083	23.3891	69.3346	11.1622	16.1241	14.1734	Tumor
TCGA-AO-A03R-01A-21R-A034-07	51.9264	0.32863	29.9787	11.423	12.363	5.67352	17.4475	Tumor
TCGA-A1-A0SN-01A-11R-A144-07	53.2515	6.14916	98.6961	119.832	8.26921	7.7546	15.6454	Tumor
TCGA-LD-A74U-01A-13R-A33J-07	57.5876	2.67255	40.9369	59.7115	10.4998	9.86438	24.6686	Tumor
TCGA-D8-A73X-01A-11R-A32P-07	44.4155	1.56466	44.5917	124.998	13.4143	12.81	16.1956	Tumor
TCGA-A1-A0SK-01A-12R-A084-07	164.644	0.230167	47.0653	35.3068	26.9757	15.5139	29.2616	Tumor
TCGA-E2-A1AZ-01A-11R-A12P-07	98.6728	0.572299	41.806	63.6621	28.3484	12.6401	18.2433	Tumor
TCGA-D8-A1XD-01A-11R-A14D-07	100.211	3.29693	19.9967	135.581	16.7009	14.3259	20.0281	Tumor
TCGA-A8-A08B-01A-11R-A00Z-07	172.964	7.73288	51.3402	38.7127	7.04947	8.53865	16.3818	Tumor
TCGA-AN-A0XL-01A-11R-A10J-07	44.3001	2.98677	41.4281	36.8083	16.4615	11.4066	13.9292	Tumor
TCGA-EW-A1P0-01A-11R-A144-07	69.5037	3.23158	42.2686	26.5818	5.49627	6.85242	16.3539	Tumor
TCGA-BH-A18H-01A-11R-A12D-07	93.3106	15.435	58.375	39.3475	11.1831	10.9333	13.9783	Tumor
TCGA-XX-A89A-01A-11R-A36F-07	53.2471	0.727907	37.2511	58.2534	15.816	8.17019	19.714	Tumor
TCGA-C8-A12L-01A-11R-A115-07	144.565	0.433143	41.902	194.347	4.02748	15.1319	8.53476	Tumor
TCGA-D8-A1X5-01A-11R-A14D-07	138.627	36.5407	29.8405	140.322	13.4675	16.5927	12.2348	Tumor
TCGA-A2-A0SX-01A-12R-A084-07	66.4873	0.29393	23.1539	246.305	15.9229	12.8603	13.4707	Tumor
TCGA-D8-A1JG-01B-11R-A13Q-07	299.992	0.425697	85.1056	121.048	7.79407	7.51637	13.2683	Tumor
TCGA-E9-A1RF-01A-11R-A157-07	117.928	2.68377	50.0335	133.303	11.5466	6.67446	9.12295	Tumor
TCGA-B6-A0IC-01A-11R-A034-07	66.7467	13.4794	36.4523	32.9413	20.6314	15.6792	15.7653	Tumor
TCGA-AN-A0AK-01A-21R-A00Z-07	78.6039	28.4896	13.4172	14.6754	10.1736	17.5408	12.4434	Tumor
TCGA-E2-A10F-01A-11R-A10J-07	57.7116	2.38977	53.8178	190.095	19.5107	7.83724	23.9062	Tumor
TCGA-A2-A25B-01A-11R-A169-07	126.173	2.80664	39.469	45.8919	14.007	10.0249	4.30672	Tumor
TCGA-C8-A12M-01A-11R-A115-07	66.4646	28.9246	78.815	5.32234	20.502	9.01985	10.564	Tumor
TCGA-Z7-A8R6-01A-11R-A41B-07	108.95	3.98338	33.1251	49.3442	7.78012	13.6797	16.6632	Tumor
TCGA-BH-A1FE-06A-11R-A213-07	49.0593	11.8176	41.4633	3.25975	33.0302	5.13112	26.2919	Tumor
TCGA-A2-A04Y-01A-21R-A034-07	40.4423	7.06992	17.1713	99.6689	14.4381	10.008	9.36982	Tumor
TCGA-UU-A93S-01A-21R-A41B-07	144.179	0.34828	87.2348	137.427	5.93904	6.90814	11.9162	Tumor
TCGA-E2-A154-01A-11R-A115-07	140.711	0.841956	86.4611	114.794	23.4917	11.7394	11.2073	Tumor
TCGA-E2-A15O-01A-11R-A115-07	72.4901	24.9569	26.5774	34.9699	9.88209	16.6344	7.77946	Tumor
TCGA-E9-A1NF-01A-11R-A14D-07	93.2051	5.98432	39.601	224.038	10.5232	10.901	10.8198	Tumor
TCGA-BH-A1FB-01A-11R-A13Q-07	66.6133	1.01363	65.5703	91.2686	16.9381	12.8686	24.1185	Tumor
TCGA-BH-A0HX-01A-21R-A056-07	101.709	3.76966	56.4251	121.439	11.0756	4.76131	7.05948	Tumor
TCGA-A7-A0DB-01C-02R-A277-07	23.8608	0.619675	45.6242	77.834	21.3712	19.147	5.01493	Tumor
TCGA-E9-A1NC-01A-21R-A26B-07	134.023	0.600178	27.7519	118.587	9.74556	4.96832	17.7105	Tumor
TCGA-BH-A0C1-01B-11R-A12D-07	84.2694	8.67409	81.6247	188.249	13.8159	13.0863	22.2892	Tumor
TCGA-AR-A252-01A-11R-A169-07	61.8394	1.80693	59.4562	16.1607	23.8104	12.1927	20.5575	Tumor
TCGA-A2-A25A-01A-12R-A16F-07	52.7484	1.48982	46.3034	45.393	15.6113	8.22135	20.3122	Tumor
TCGA-A7-A56D-01A-11R-A27Q-07	131.447	9.02801	20.8724	271.337	4.5959	7.8514	11.3525	Tumor
TCGA-B6-A3ZX-01A-11R-A239-07	85.5567	0.719646	24.9067	93.596	12.5333	7.35334	20.6552	Tumor
TCGA-A7-A4SF-01A-11R-A266-07	133.417	17.4055	27.7631	81.1426	7.48279	14.7058	15.1985	Tumor
TCGA-EW-A1PD-01A-11R-A144-07	70.7213	2.40298	82.8928	76.2963	9.47354	12.1814	17.83	Tumor
TCGA-EW-A1J3-01A-11R-A13Q-07	46.1054	1.0967	75.3835	32.6769	14.7811	16.3124	10.3925	Tumor
TCGA-D8-A1XM-01A-21R-A14M-07	78.0876	0.56415	54.0562	175.333	18.5759	14.1252	27.287	Tumor
TCGA-BH-A18F-01A-11R-A12D-07	76.5894	1.42494	57.3419	99.9329	16.6761	7.83188	25.7141	Tumor
TCGA-AR-A24O-01A-11R-A169-07	53.3702	1.16107	52.9511	69.9413	25.7428	12.0751	13.146	Tumor
TCGA-A2-A0EO-01A-11R-A034-07	57.1404	0.528769	52.1432	103.831	12.6776	6.51299	16.5878	Tumor
TCGA-A2-A0T7-01A-21R-A084-07	72.8654	22.2523	48.4807	345.454	11.5557	8.07957	23.5999	Tumor
TCGA-AO-A0JB-01A-11R-A32Y-07	16.3329	4.77959	18.1867	19.2286	3.92504	5.05977	13.2029	Tumor
TCGA-GM-A2DK-01A-21R-A180-07	54.9885	10.582	40.9887	22.2842	14.087	8.94056	18.0389	Tumor
TCGA-A8-A0A7-01A-11R-A00Z-07	149.686	0.406986	50.6781	166.731	14.9238	6.02048	25.68	Tumor
TCGA-BH-A1FE-01A-11R-A13Q-07	75.1189	0.327839	78.1371	158.934	14.7543	13.4885	18.7154	Tumor
TCGA-C8-A26X-01A-31R-A16F-07	187.931	0.932134	68.705	344.208	8.49483	12.4904	11.2936	Tumor
TCGA-E9-A1RG-01A-11R-A14D-07	136.096	113.058	36.6092	165.554	6.5216	10.0719	15.669	Tumor
TCGA-BH-A1F0-01A-11R-A137-07	81.5395	0.645177	36.2618	59.8375	24.5301	12.7945	22.5317	Tumor
TCGA-OL-A5RW-01A-11R-A28M-07	150.632	0.156809	11.9024	155.487	19.8537	4.7585	16.2668	Tumor
TCGA-EW-A6SD-01A-12R-A33J-07	191.397	4.62807	105.663	226.808	9.89429	7.25349	10.5651	Tumor
TCGA-D8-A3Z5-01A-41R-A24H-07	38.5483	2.04981	25.2756	133.276	12.1874	8.38815	13.1931	Tumor
TCGA-AN-A0FT-01A-11R-A034-07	26.5244	9.07104	29.3647	103.672	5.47326	7.44341	5.02346	Tumor
TCGA-B6-A402-01A-11R-A239-07	66.0242	0.383527	7.87061	483.763	10.0483	12.9506	8.40901	Tumor
TCGA-E9-A3HO-01A-11R-A213-07	47.2148	1.58376	12.6935	16.2238	12.4041	15.0579	7.34721	Tumor
TCGA-B6-A0I9-01A-11R-A034-07	271.527	0.541927	100.82	146.209	9.66843	18.9323	14.5147	Tumor
TCGA-A8-A09W-01A-11R-A00Z-07	99.5099	0.561334	49.0134	116.024	7.24108	10.241	8.96682	Tumor
TCGA-A2-A0D3-01A-11R-A115-07	54.0618	0.55123	60.8804	82.1637	15.6728	14.0921	13.0657	Tumor
TCGA-D8-A1Y3-01A-11R-A157-07	68.6005	6.94238	15.6241	86.1124	5.198	9.11742	15.014	Tumor
TCGA-D8-A1XA-01A-11R-A14D-07	65.486	49.7864	45.7703	50.4539	10.2548	7.97513	14.945	Tumor
TCGA-B6-A0IO-01A-11R-A034-07	69.9429	11.7666	67.1646	21.4375	7.28808	12.6819	13.3905	Tumor
TCGA-AC-A3YI-01A-21R-A239-07	60.7753	1.72856	59.0361	172.017	11.4494	8.77363	27.9108	Tumor
TCGA-AC-A3QP-01A-11R-A22U-07	56.0464	0.791743	41.1056	115.835	9.77957	9.31843	25.0264	Tumor
TCGA-B6-A1KI-01A-11R-A14M-07	60.8746	2.15148	84.1637	59.2709	14.8181	12.1001	22.4542	Tumor
TCGA-GM-A5PX-01A-12R-A28M-07	53.9873	1.98442	57.8402	183.561	17.5211	11.0479	16.9343	Tumor
TCGA-BH-A0AW-01A-11R-A056-07	112.303	0.608831	41.5588	212.834	8.12409	11.5359	15.1325	Tumor
TCGA-AC-A3EH-01A-22R-A22K-07	115.68	1.15157	70.4584	122.023	10.0423	13.3143	15.3771	Tumor
TCGA-AN-A049-01A-21R-A00Z-07	83.6665	0.809212	55.0556	92.9642	8.63244	11.4995	13.4326	Tumor
TCGA-B6-A0IA-01A-11R-A034-07	48.6683	4.84095	37.6319	37.5008	13.7421	3.58616	13.3775	Tumor
TCGA-A7-A3IZ-01A-11R-A213-07	61.7352	1.24903	38.3375	24.4977	13.8429	13.1466	5.17554	Tumor
TCGA-D8-A1JJ-01A-31R-A14M-07	137.391	2.77838	44.8721	145.382	7.00139	17.3701	9.63581	Tumor
TCGA-B6-A0IM-01A-11R-A034-07	105.731	8.04397	117.933	51.2737	15.0292	9.63668	26.4555	Tumor
TCGA-AC-A2QH-01B-04R-A22O-07	80.7874	0.960849	15.7338	5.88631	8.54394	8.22653	14.4426	Tumor
TCGA-AR-A256-01A-11R-A169-07	109.372	0.156589	19.3186	98.3541	10.7939	10.9116	7.43363	Tumor
TCGA-E2-A3DX-01A-21R-A213-07	48.0893	2.00102	53.0431	59.5892	10.7156	7.85703	20.153	Tumor
TCGA-A8-A0A2-01A-11R-A034-07	71.0104	1.89815	52.2831	83.3343	13.5307	16.2935	22.1153	Tumor
TCGA-D8-A1JI-01A-11R-A13Q-07	59.3521	0.597144	33.8885	33.1419	24.9557	8.09199	8.81787	Tumor
TCGA-B6-A408-01A-12R-A24H-07	68.1325	13.5221	24.2237	152.403	4.6727	8.32287	11.5143	Tumor
TCGA-E2-A1IJ-01A-11R-A144-07	47.1753	1.89226	60.0723	236.56	12.6091	9.98349	17.2248	Tumor
TCGA-AN-A0FJ-01A-11R-A00Z-07	139.253	0.312231	26.2665	20.3159	9.57764	5.49744	21.757	Tumor
TCGA-E2-A14V-01A-11R-A12D-07	143.443	0.511382	93.7211	169.458	10.2269	11.0875	8.71679	Tumor
TCGA-E2-A10C-01A-21R-A10J-07	60.1408	19.7881	47.8168	91.3803	7.04474	8.1191	14.6134	Tumor
TCGA-BH-A0DS-01A-11R-A056-07	57.3063	4.7517	49.4898	211.362	10.5583	7.1677	15.511	Tumor
TCGA-C8-A8HP-01A-11R-A36F-07	58.728	15.5772	29.026	221.526	12.3043	7.71453	22.3119	Tumor
TCGA-BH-A0DH-01A-11R-A084-07	71.354	0.582546	58.7299	135.913	6.88736	5.26754	12.9266	Tumor
TCGA-D8-A1JC-01A-11R-A13Q-07	83.7749	44.7031	68.0789	145.733	9.43353	21.214	13.6206	Tumor
TCGA-BH-A1EU-01A-11R-A137-07	72.7898	0.415368	85.2296	32.2426	18.2512	10.4717	17.854	Tumor
TCGA-A1-A0SD-01A-11R-A115-07	56.9195	11.3124	73.8853	118.373	9.86594	10.6295	13.362	Tumor
TCGA-GM-A2DF-01A-11R-A180-07	52.4354	0.627971	20.6453	287.94	12.8838	4.77578	17.4416	Tumor
TCGA-A7-A26E-01A-11R-A277-07	90.0117	1.75775	62.0093	124.239	18.025	19.8086	3.11972	Tumor
TCGA-A2-A1G1-01A-21R-A13Q-07	182.499	0.462128	47.6137	64.0991	5.49805	19.0978	11.1397	Tumor
TCGA-AO-A12H-01A-11R-A115-07	46.1555	4.77128	44.6935	8.98106	18.2558	10.2407	14.0039	Tumor
TCGA-B6-A409-01A-11R-A24H-07	101.816	0.298445	17.6786	227.832	8.59649	9.38937	13.6068	Tumor
TCGA-A2-A0EN-01A-13R-A084-07	63.1525	1.07942	60.9125	131.262	13.8336	10.7199	13.5655	Tumor
TCGA-A8-A09K-01A-11R-A00Z-07	93.2402	109.778	62.7518	32.5452	11.6386	7.66585	21.3663	Tumor
TCGA-D8-A1Y1-01A-21R-A14M-07	105.715	5.4548	34.2394	215.295	8.12948	9.52792	8.55125	Tumor
TCGA-D8-A1XW-01A-11R-A14M-07	99.7837	1.12683	40.9483	130.946	16.0633	8.2255	17.9932	Tumor
TCGA-A8-A08S-01A-11R-A034-07	114.47	0.472326	47.6153	74.6145	11.5818	14.7128	7.69456	Tumor
TCGA-AC-A8OQ-01A-11R-A41B-07	56.3018	1.80388	23.254	107.442	10.7075	13.7215	15.8286	Tumor
TCGA-A2-A0EM-01A-11R-A034-07	68.117	1.01338	47.1727	117.356	22.9089	9.23043	23.4231	Tumor
TCGA-AR-A0U4-01A-11R-A109-07	143.28	0.133025	28.2026	17.8613	16.8708	13.0667	9.63668	Tumor
TCGA-AC-A23C-01A-12R-A169-07	81.9723	6.23569	60.1223	129.686	12.1567	17.8359	16.0599	Tumor
TCGA-A2-A1FW-01A-11R-A13Q-07	98.8766	4.54654	42.1434	15.7091	15.2565	6.28724	5.52251	Tumor
TCGA-E2-A1B4-01A-11R-A12P-07	41.2082	3.58888	72.62	116.056	11.7341	15.0592	10.4751	Tumor
TCGA-E9-A1N5-01A-11R-A14D-07	53.5276	9.00967	39.5826	92.2178	9.89197	7.70732	17.6141	Tumor
TCGA-BH-A0E9-01B-11R-A115-07	41.7024	5.94975	75.127	185.214	11.8849	11.9822	20.1667	Tumor
TCGA-B6-A0IE-01A-11R-A034-07	50.7223	0.276894	41.0882	55.7437	13.3821	10.7699	14.7134	Tumor
TCGA-AC-A6NO-01A-12R-A33J-07	49.2458	1.15845	32.0053	123.047	13.7174	12.9111	14.1135	Tumor
TCGA-OL-A66O-01A-11R-A31O-07	51.3384	3.93631	18.4162	85.4277	10.1791	6.51397	8.48015	Tumor
TCGA-E9-A228-01A-31R-A157-07	87.0399	8.91345	39.0686	31.6468	12.2326	14.6776	7.07381	Tumor
TCGA-A7-A26J-01A-11R-A169-07	47.6564	2.59985	48.2115	97.4648	9.72271	7.39349	8.02582	Tumor
TCGA-BH-A1FC-01A-11R-A13Q-07	109.052	0.174893	18.6384	270.819	19.3827	10.8943	11.2093	Tumor
TCGA-AR-A24W-01A-11R-A169-07	68.4664	0.565157	50.1811	38.4155	17.2853	9.55447	20.0138	Tumor
TCGA-A2-A0SU-01A-11R-A084-07	73.7678	18.2563	53.7754	46.4986	16.3414	9.62953	20.9936	Tumor
TCGA-AO-A12E-01A-11R-A10J-07	60.4249	2.5829	37.4847	26.3931	12.5736	9.40818	11.2034	Tumor
TCGA-AO-A12F-01A-11R-A115-07	59.4832	0.702837	21.8918	93.1053	15.4476	18.8564	13.334	Tumor
TCGA-AN-A0G0-01A-11R-A034-07	106.93	0.183633	27.513	82.9534	5.12218	10.1177	49.832	Tumor
TCGA-AR-A2LL-01A-11R-A180-07	56.6711	0.717282	39.1666	114.68	14.0897	17.9082	9.45262	Tumor
TCGA-A8-A0AD-01A-11R-A056-07	69.716	3.93827	51.5472	150.26	13.3817	12.1888	26.6961	Tumor
TCGA-BH-A0BV-01A-11R-A00Z-07	83.7932	1.22679	64.8101	67.6834	9.64038	10.4542	11.7901	Tumor
TCGA-A7-A425-01A-11R-A24H-07	79.2424	1.18537	43.3493	40.9177	14.2208	9.47142	22.516	Tumor
TCGA-AN-A0XW-01A-11R-A109-07	77.0205	1.02924	57.2951	155.036	7.61633	7.89667	23.9453	Tumor
TCGA-A8-A075-01A-11R-A084-07	129.607	19.1678	33.4596	88.4126	9.32759	12.5343	9.64763	Tumor
TCGA-AC-A5EH-01A-11R-A28M-07	145.966	3.41324	69.6944	776.828	4.49118	10.8541	22.8297	Tumor
TCGA-OL-A97C-01A-32R-A41B-07	109.536	3.89142	34.6333	40.4588	17.1329	9.63974	42.8308	Tumor
TCGA-A7-A4SB-01A-21R-A266-07	49.1563	2.22912	42.3708	22.6176	14.0381	15.6641	19.5716	Tumor
TCGA-D8-A1JA-01A-11R-A13Q-07	247.999	3.52214	178.362	129.043	14.2674	20.3182	22.7289	Tumor
TCGA-B6-A0RP-01A-21R-A084-07	43.5147	0.851339	65.2017	197.296	14.2577	13.4559	14.7426	Tumor
TCGA-E2-A108-01A-13R-A10J-07	76.0728	7.99474	67.1204	64.6299	15.248	8.8607	34.183	Tumor
TCGA-BH-A0BG-01A-11R-A115-07	82.046	0.147307	30.0788	41.728	21.5503	5.59847	16.3987	Tumor
TCGA-D8-A3Z6-01A-11R-A239-07	51.6484	20.3162	33.4699	147.02	11.5684	8.67616	21.5405	Tumor
TCGA-A8-A08F-01A-11R-A00Z-07	126.031	8.90938	35.006	77.0921	9.07028	15.6242	23.4937	Tumor
TCGA-A2-A0SV-01A-11R-A084-07	119.142	8.49121	33.2668	92.7144	5.83595	8.2264	18.3391	Tumor
TCGA-BH-A204-01A-11R-A157-07	113.147	7.31002	44.5341	17.9333	16.4636	22.0536	3.5974	Tumor
TCGA-3C-AALJ-01A-31R-A41B-07	49.006	26.2652	33.9955	86.4688	11.9009	12.0672	20.3981	Tumor
TCGA-A7-A26F-01B-04R-A22O-07	95.0261	1.26908	77.8287	114.177	10.8802	8.84457	11.35	Tumor
TCGA-AR-A24Z-01A-11R-A169-07	59.9868	3.40785	143.546	38.1742	5.85292	21.2033	26.1962	Tumor
TCGA-BH-A0B5-01A-11R-A12P-07	75.4641	0.946654	50.7518	145.401	10.1419	8.07262	18.8008	Tumor
TCGA-A7-A6VY-01A-12R-A33J-07	205.451	0.418955	31.4607	130.478	16.2028	6.27979	22.7831	Tumor
TCGA-D8-A13Z-01A-11R-A115-07	159.523	2.05936	61.9688	239.724	12.2545	16.1124	24.3454	Tumor
TCGA-AC-A62X-01A-11R-A29R-07	88.7746	0.190849	24.8757	139.307	25.6218	17.0078	18.7737	Tumor
TCGA-E9-A1R4-01A-21R-A14D-07	82.9413	1.09804	29.0286	87.6279	8.75555	8.04279	25.4487	Tumor
TCGA-A8-A07C-01A-11R-A034-07	47.103	0.20915	22.764	26.2266	6.07627	31.6886	15.8847	Tumor
TCGA-D8-A27N-01A-11R-A16F-07	106.924	0.605743	36.3969	126.981	11.2057	8.92209	9.87377	Tumor
TCGA-A7-A4SD-01A-11R-A266-07	173.149	0.499076	34.7109	89.8401	20.7574	13.006	16.4663	Tumor
TCGA-A7-A4SC-01A-12R-A266-07	42.7668	12.7314	74.2922	225.018	15.7151	15.6245	16.0037	Tumor
TCGA-GM-A3NW-01A-21R-A22K-07	72.3315	0.821338	52.2315	32.029	15.7335	14.6304	15.0538	Tumor
TCGA-A2-A0CW-01A-21R-A115-07	59.6091	5.50563	47.3716	158.169	8.70189	17.9747	9.24531	Tumor
TCGA-E9-A248-01A-11R-A169-07	59.6425	0.167971	42.4449	109.382	13.2785	11.1561	10.7292	Tumor
TCGA-LL-A50Y-01A-11R-A266-07	63.4342	0.706431	34.4404	172.398	14.2643	14.1723	10.4198	Tumor
TCGA-BH-A1EW-01A-11R-A137-07	75.8965	8.49806	79.8042	60.0487	14.2154	12.5683	18.5516	Tumor
TCGA-E9-A22H-01A-11R-A157-07	72.0631	1.03244	47.344	16.0776	13.9532	15.9989	11.0702	Tumor
TCGA-B6-A0X4-01A-11R-A109-07	128.773	1.38209	36.0161	13.0609	18.5151	8.20335	18.5418	Tumor
TCGA-E9-A3X8-01A-31R-A22U-07	27.3779	0.732531	28.4644	153.737	5.5032	8.37104	13.9853	Tumor
TCGA-A2-A25D-01A-12R-A16F-07	85.2446	0.591234	24.5567	57.6008	16.1928	10.2528	14.6012	Tumor
TCGA-AC-A5XS-01A-11R-A29R-07	77.3811	2.18216	60.4432	43.3134	11.2986	9.4881	13.7358	Tumor
TCGA-A8-A083-01A-21R-A00Z-07	57.9701	0.528971	40.9509	36.5741	19.3312	14.0473	9.2711	Tumor
TCGA-AC-A2BM-01A-11R-A21T-07	61.5447	5.36953	30.0368	44.7456	11.4147	5.16394	13.682	Tumor
TCGA-A8-A07L-01A-11R-A00Z-07	90.5136	16.1759	34.6568	169.847	7.4688	12.3156	8.29797	Tumor
TCGA-EW-A1P8-01A-11R-A144-07	151.7	0.218505	32.3822	148.457	16.5981	14.078	21.5197	Tumor
TCGA-BH-A0EA-01A-11R-A115-07	76.8601	1.73252	79.123	112.193	13.4823	9.16415	34.9658	Tumor
TCGA-AC-A62Y-01A-11R-A29R-07	61.038	0.569335	67.1485	30.7457	11.7043	9.18028	25.6613	Tumor
TCGA-EW-A1P7-01A-21R-A144-07	58.9522	0.482684	31.7765	61.8472	16.1565	7.64661	28.4318	Tumor
TCGA-AQ-A04H-01B-11R-A10J-07	127.07	84.1717	41.0815	17.94	14.1422	12.4158	11.4091	Tumor
TCGA-BH-A6R9-01A-21R-A32P-07	59.0766	2.2692	36.4195	144.773	16.1695	5.80267	19.9342	Tumor
TCGA-E2-A156-01A-11R-A12D-07	86.6676	27.1708	58.6968	29.275	26.8949	17.131	15.5135	Tumor
TCGA-E9-A1N8-01A-11R-A144-07	106.485	0.327669	32.972	32.9892	9.10159	6.11563	27.0727	Tumor
TCGA-D8-A1XT-01A-11R-A14M-07	105.616	1.04165	72.4309	226.91	15.1087	8.24427	9.69588	Tumor
TCGA-AC-A2FO-01A-11R-A180-07	86.5598	5.02614	56.5576	60.4901	12.0137	11.2773	18.9725	Tumor
TCGA-A2-A0ET-01A-31R-A034-07	81.0982	0.269601	35.3522	6.92497	19.4068	7.6406	4.47991	Tumor
TCGA-A8-A07P-01A-11R-A00Z-07	160.898	2.4695	39.5422	122.273	10.654	9.22656	9.18206	Tumor
TCGA-AR-A24S-01A-11R-A169-07	83.9337	1.31776	49.355	64.8523	13.2794	11.6165	15.09	Tumor
TCGA-AO-A03O-01A-11R-A00Z-07	132.998	0.115086	37.2013	29.2056	7.75843	15.1569	11.8788	Tumor
TCGA-BH-A0EB-01A-11R-A034-07	68.2414	0.830667	60.5114	137.995	10.5968	11.9991	12.6735	Tumor
TCGA-B6-A1KF-01A-11R-A13Q-07	173.906	0.382939	31.6447	242.19	12.4235	16.3174	46.8558	Tumor
TCGA-BH-A0E7-01A-11R-A034-07	62.0176	5.64395	44.1389	60.698	18.5525	12.0542	6.93121	Tumor
TCGA-A2-A3KD-01A-12R-A213-07	48.5145	0.481011	52.8914	69.7862	13.0884	9.35421	22.1087	Tumor
TCGA-AO-A12A-01A-21R-A115-07	50.0205	0.71301	71.0051	90.9108	16.1018	13.2066	18.8817	Tumor
TCGA-C8-A3M8-01A-11R-A213-07	43.7905	2.27251	34.2906	41.9676	12.8857	13.0312	16.6583	Tumor
TCGA-AR-A2LH-01A-31R-A18M-07	104.362	0.546845	79.198	221.416	13.7693	8.04323	22.955	Tumor
TCGA-D8-A1XG-01A-11R-A14D-07	62.6375	8.4528	81.2178	44.882	14.8774	11.6316	12.0326	Tumor
TCGA-A8-A09V-01A-11R-A034-07	47.2073	2.82751	47.6798	110.071	15.9332	14.6982	18.0404	Tumor
TCGA-BH-A1FD-01A-11R-A13Q-07	120.933	0.287023	39.6138	123.809	6.18747	13.2264	5.42271	Tumor
TCGA-A2-A0CU-01A-12R-A034-07	53.6928	15.3073	47.1126	29.3219	11.251	7.09007	12.7255	Tumor
TCGA-BH-A42U-01A-12R-A24H-07	47.5836	2.21977	30.8633	88.2281	15.1026	8.11274	27.4352	Tumor
