# Supplementary material for: Identification of novel cell glycolysis related gene signature predicting survival in patients with breast cancer
Source: Sci Rep. 2021 Feb 17;11:3986. doi: 10.1038/s41598-021-83628-9 (PMC7889867; doi:10.1038/s41598-021-83628-9)
Supplement: Supplementary file 3 — Supplementary Information 2. [file 41598_2021_83628_MOESM3_ESM.txt]

id	futime	fustat	PGK1	CACNA1H	IL13RA1	SDC1	AK3	NUP43	SDC3	riskScore	risk
TCGA-BH-A0B6	6.8027397260274	0	83.12746	7.320961	43.7974	69.77466	7.465795	7.676761	29.36711	0.671378751696834	low
TCGA-E9-A22B	1.8958904109589	0	92.8576	3.855716	54.17979	53.97054	8.361415	7.332416	7.126352	1.118048169493	high
TCGA-A2-A0EW	5.16164383561644	1	55.62379	1.780897	53.62323	77.20467	20.68968	10.86335	20.34611	0.569453497505297	low
TCGA-AR-A1AY	2.81095890410959	0	175.3107	1.030722	29.71069	52.5044	14.10056	14.82598	15.20188	1.54094247521525	high
TCGA-A8-A09I	3.75616438356164	0	137.2505	0.3876609	58.70021	92.17132	9.655137	13.35124	9.280281	1.88724333381081	high
TCGA-D8-A1JN	1.6986301369863	0	51.14031	0.4259251	46.78778	51.2971	11.02881	15.61249	5.669512	1.07965051775779	high
TCGA-B6-A0RE	21.3068493150685	0	166.2784	0.3864541	33.37588	293.4241	24.53299	12.94604	13.25843	1.80372657691128	high
TCGA-EW-A1J5	1.30684931506849	0	49.83558	0.4530187	37.10699	23.20187	12.21071	7.695309	16.15543	0.514149513643371	low
TCGA-AC-A6IW	1.13150684931507	0	98.9628	0.2431578	14.22399	214.6553	8.25136	8.33026	25.48503	0.830074772943977	low
TCGA-A2-A0YE	1.51780821917808	0	99.88974	0.2762109	45.68658	165.6923	7.92684	16.96836	35.10313	1.0944223349504	high
TCGA-E9-A1RA	2.67397260273973	0	70.94509	0.6643203	62.75993	147.2578	9.729748	9.087749	27.97319	0.781473287351349	low
TCGA-A7-A13G	1.96712328767123	0	21.75131	15.18778	41.55939	39.72892	8.550417	11.90415	12.49899	0.804447196433185	low
TCGA-LL-A7SZ	1.62739726027397	0	100.6234	3.259145	19.13432	152.2114	6.147406	7.695041	9.894116	1.15352601773915	high
TCGA-B6-A0RO	13.5041095890411	0	124.5933	21.01495	76.72429	68.21668	11.76797	4.403073	12.22234	1.47787333418439	high
TCGA-AN-A0XN	0.0273972602739726	0	146.2254	1.131477	46.51418	169.9316	12.3791	12.26127	8.380368	1.99225698938986	high
TCGA-D8-A1JD	1.51232876712329	0	139.826	0.5613087	27.65714	189.1316	10.92801	11.67925	19.59881	1.37616377286272	high
TCGA-A2-A0YI	4.12328767123288	0	55.74265	1.104416	92.50051	40.32672	15.16637	11.99482	11.06136	1.00031172759706	high
TCGA-BH-A0HO	0.208219178082192	0	53.26313	0.5795966	34.81574	28.50816	16.39817	8.531182	9.457103	0.568384538308709	low
TCGA-EW-A1OY	2.48767123287671	0	132.1872	14.90144	47.97628	64.11142	6.781148	12.99963	12.3922	1.93806742645187	high
TCGA-AQ-A04J	2.24383561643836	0	93.70289	1.390972	34.01471	71.23004	19.08718	10.53042	12.83679	0.761921141230158	low
TCGA-E2-A107	2.86849315068493	0	61.30112	0.4368204	39.85169	345.9065	9.867733	9.848855	9.408479	1.50023481172095	high
TCGA-AC-A6IV	1.55616438356164	0	51.47495	21.59021	37.63446	111.8668	20.10639	10.65168	20.15575	0.712522752913511	low
TCGA-AR-A24P	0.23013698630137	0	57.13441	1.812557	113.5105	144.6622	17.56795	9.338483	11.33076	1.20730347531522	high
TCGA-A2-A0ST	8.26575342465753	0	95.61136	0.336056	37.76825	55.12978	17.44019	12.26344	15.98696	0.789140468571598	low
TCGA-C8-A12O	1.05479452054795	0	171.564	1.18062	74.15085	220.4579	9.478546	7.735663	10.01109	2.64245385107649	high
TCGA-BH-A0EE	2.58356164383562	0	228.9548	0.1221314	93.53375	68.31684	14.19718	7.49093	11.40623	2.61795853811137	high
TCGA-A2-A0CX	4.73424657534247	0	129.7976	2.432147	87.06452	249.676	7.927676	3.904958	14.17919	1.91129234783138	high
TCGA-E2-A153	1.93698630136986	0	150.6766	2.43144	52.28988	235.7917	9.597624	8.704689	14.12042	2.00547193674322	high
TCGA-BH-A0B1	3.14520547945205	0	92.1986	0.7749735	83.27255	106.3897	24.131	8.439228	14.04894	0.86310307597442	low
TCGA-AR-A24T	6.33424657534247	0	54.87029	1.378659	81.72613	101.3124	17.65709	10.1383	14.38212	0.84993007319674	low
TCGA-AR-A1AR	1.43561643835616	1	120.8391	0.2543387	53.2241	181.8149	32.21445	17.73831	12.77661	1.2472540409318	high
TCGA-AO-A03M	5.11232876712329	0	108.1891	9.082528	34.0437	59.20615	14.68786	9.495495	25.35937	0.729388148715392	low
TCGA-AO-A03N	5.56438356164384	0	46.52224	1.030284	37.90547	83.07843	4.716168	10.83463	5.082247	1.03042114049542	high
TCGA-A8-A08C	2.41369863013699	0	51.70831	0.5348753	40.44965	53.63758	22.10796	16.71983	18.28654	0.623846346911988	low
TCGA-A8-A09G	0	0	107.9767	1.567184	57.06203	102.3944	12.16712	15.62047	15.58251	1.4497638545206	high
TCGA-A8-A09Q	2.08493150684932	0	166.6484	12.5202	34.67055	33.76299	6.252178	17.96969	14.35054	2.4215990430423	high
TCGA-EW-A1PH	1.66301369863014	0	99.33404	0.09736136	27.95841	67.67092	14.1132	10.95311	12.63013	0.860262256348291	low
TCGA-AQ-A7U7	1.6	1	45.73053	2.342795	38.65874	79.12145	13.67669	7.9083	20.18899	0.518374087046538	low
TCGA-C8-A27A	2.04657534246575	0	162.0319	14.02265	40.49519	12.42033	15.71783	9.934539	7.181136	1.54723702315007	high
TCGA-AO-A0JL	4.61095890410959	0	21.83531	1.012791	13.13502	55.00281	10.75927	6.667157	26.90064	0.309997558625563	low
TCGA-A2-A0YD	2.10684931506849	0	48.02899	9.061609	43.23451	102.7866	16.99307	8.850069	18.70512	0.61769417028579	low
TCGA-E9-A1RB	2.67397260273973	1	174.074	22.01252	57.64843	58.44927	4.656271	7.764313	24.65467	1.86212563638356	high
TCGA-C8-A131	1.12602739726027	0	64.71411	0.6132912	55.37242	266.6403	8.448401	13.24161	12.44796	1.61585273486407	high
TCGA-E2-A15C	1.9013698630137	0	89.04041	2.204228	52.2932	121.3945	12.34685	14.66601	10.55481	1.40028336427995	high
TCGA-D8-A27M	1.12328767123288	0	120.43975197	0.58775634	51.31552519	76.68751368	14.46327657	5.18505273	22.53370918	0.721440203706245	low
TCGA-C8-A278	0.813698630136986	0	111.0922	0.4214127	70.5381	212.6313	8.167095	13.28199	6.856023	2.43135273227955	high
TCGA-A2-A0EU	2.85753424657534	0	113.2967	9.131042	63.58951	70.1272	14.71536	16.56655	10.94555	1.7567361023505	high
TCGA-B6-A0RQ	11.6904109589041	1	45.20155031	1.61087938	56.60123544	82.08578167	13.52379434	11.52630005	44.89445948	0.389757427257463	low
TCGA-BH-A18J	1.67671232876712	1	76.95586	1.056318	61.2607	231.2443	6.695619	10.92493	16.08998	1.47397901132483	high
TCGA-C8-A135	1.07671232876712	0	88.2166	1.22964	277.8627	188.0937	9.113643	10.36919	15.82381	5.37975933177101	high
TCGA-A8-A07B	3.58356164383562	0	209.28407185	0.24469417	48.80992173	90.90089842	3.48906444	15.44939621	21.60638212	2.69769636344539	high
TCGA-B6-A0X5	5.74520547945205	1	83.78054	7.665784	65.09939	61.70345	12.85149	18.09884	28.86636	1.06305946857512	high
TCGA-AR-A24X	6.98082191780822	0	56.71928	0.4073487	72.67268	115.1593	12.95663	16.64812	11.82395	1.30901158512534	high
TCGA-S3-AA10	1.28219178082192	0	103.5306	0.4489648	14.08877	130.5264	9.40985	7.206388	16.18401	0.817799104930696	low
TCGA-A2-A0CM	2.06575342465753	1	172.2472	0.333476	22.71598	221.9609	21.17683	15.93366	15.35276	1.78255507431576	high
TCGA-GM-A3XN	5.53150684931507	0	42.33868	2.483457	36.72016	105.8583	14.11748	6.05935	23.40252	0.450423736723022	low
TCGA-LL-A6FP	0	0	89.61885	0.2875787	28.97901	47.92113	9.492353	13.46939	5.860128	1.14626471524184	high
TCGA-AC-A2FG	5.07671232876712	0	59.47571	1.972253	61.06006	40.02293	17.57875	13.37399	18.58172	0.713761898050158	low
TCGA-AO-A124	9.60547945205479	0	185.761	0.2051223	78.38471	60.60205	19.07171	26.21213	14.88411	3.3071542922135	high
TCGA-B6-A0RH	17.6876712328767	1	76.37628	4.769581	49.84663	187.5709	9.072512	10.74583	23.19654	1.04287729173187	high
TCGA-E2-A15J	4.49315068493151	0	48.89995	0.558537	47.22419	88.84376	13.60688	13.14987	14.16406	0.80329542287308	low
TCGA-EW-A2FW	1.84109589041096	0	100.4288	8.106024	23.24403	17.17584	12.40457	16.87383	5.311208	1.34650272089461	high
TCGA-C8-A12U	1.05479452054795	0	134.9727	3.782118	30.72205	78.89685	3.578796	10.66693	17.71019	1.35958881000696	high
TCGA-AR-A1AJ	6.52876712328767	0	118.8961	0.8641314	46.37438	106.2369	13.05701	12.72407	26.0305	0.985356989059209	high
TCGA-E2-A15D	1.44109589041096	0	48.09935	0.6847115	66.84312	115.5308	18.07307	9.504606	19.02864	0.654751676620502	low
TCGA-AN-A0AR	0.0273972602739726	0	46.67827	0.2027981	10.79719	76.2876	20.40377	15.33423	12.50726	0.583649408744608	low
TCGA-AO-A03U	4.91232876712329	1	89.73688	0.5691776	64.65438	52.86095	12.28728	7.219334	7.884934	0.98997658070746	high
TCGA-EW-A1J6	2.3972602739726	0	41.95093	5.32649	30.2399	14.95375	13.86225	8.139009	12.0097	0.527770928409387	low
TCGA-C8-A273	1.40547945205479	0	58.68811	1.394903	39.43334	118.8229	4.80522	4.685167	10.23084	0.825765417324321	low
TCGA-BH-A0E0	0.367123287671233	0	79.74718	1.298975	24.64362	157.683	24.15805	11.87139	2.428976	0.926192341902681	high
TCGA-S3-AA12	1.27945205479452	0	98.15971	17.11709	38.177	55.8137	8.829933	8.749863	8.2366	1.28704988125028	high
TCGA-BH-A0BZ	6.17808219178082	0	56.85702	14.56642	37.78848	570.2335	7.723116	6.930092	16.93607	2.19073188055934	high
TCGA-BH-A0E2	1.19178082191781	0	90.22261	1.596911	67.39487	75.71225	11.3645	13.37961	8.321223	1.42783645807379	high
TCGA-A2-A0ER	6.2	0	90.09802	1.019	42.42776	27.92664	11.58226	12.12094	9.734969	0.994550903932601	high
TCGA-AR-A0U3	9.5013698630137	0	88.28365	0.4487026	73.51285	116.9332	9.660756	16.9795	8.802209	1.90452255546464	high
TCGA-A8-A090	0	0	65.8862	34.81908	52.71528	102.4765	12.6941	8.426767	14.04145	1.26963358033065	high
TCGA-A2-A0YT	1.98082191780822	1	145.3339	36.51094	27.57809	106.352	9.675822	10.36573	8.415662	2.45276141587712	high
TCGA-OL-A66I	1.95616438356164	0	79.71877	0.4581165	20.64632	79.70572	16.85741	8.268424	20.00668	0.524937283418286	low
TCGA-A2-A04Q	6.53424657534247	0	46.40087	0.3276403	28.66216	111.8853	31.64199	8.328754	26.84696	0.282146673235469	low
TCGA-AR-A1AM	5.21369863013699	0	63.54095	1.192689	56.72247	93.42249	15.12087	11.57722	27.42534	0.635447545470024	low
TCGA-E2-A10A	3.36712328767123	0	75.85617	0.6537017	63.4227	65.62337	14.4005	11.67565	20.53954	0.801895880065617	low
TCGA-BH-A0C0	3.47945205479452	0	146.3514	0.3262352	78.51074	44.02579	5.472585	16.55672	19.79548	2.07230888197916	high
TCGA-BH-A0DT	6.58356164383562	0	50.292	0.6682267	66.82834	111.7026	17.61177	10.79184	23.65992	0.635059194598549	low
TCGA-A8-A09R	0.747945205479452	0	175.7535	13.13074	47.4078	213.8004	10.37199	10.33174	24.65116	2.09008547413416	high
TCGA-AR-A254	6.06301369863014	0	86.0315	0.2800134	47.3561	314.8218	9.56354	11.87379	12.51003	1.766682179805	high
TCGA-E2-A1L7	5.03013698630137	0	85.56057	0.3799621	49.18726	135.8939	6.346589	22.48975	37.65535	1.20490900166253	high
TCGA-BH-A1ET	6.9041095890411	1	57.11412	0.5971128	63.71009	57.18055	19.47121	13.32663	10.19969	0.835546026366636	low
TCGA-LL-A442	2.43561643835616	0	54.61275	5.06791	33.94643	28.5535	21.46542	8.988385	9.905844	0.538016348102915	low
TCGA-A1-A0SG	1.18904109589041	0	71.11808	4.999839	32.559	160.8404	10.69497	5.632947	11.23474	0.859551488755389	low
TCGA-BH-A0BA	3.1013698630137	0	74.91538	0.9366572	63.67727	69.70346	13.78915	10.11367	12.10558	0.927003652976424	high
TCGA-A2-A4RW	0.608219178082192	0	56.95638	3.378043	68.40264	90.35484	11.46959	14.73292	23.43341	0.927539502126386	high
TCGA-GM-A4E0	6.0027397260274	0	32.24706	2.667418	37.20353	43.12266	21.78071	10.34795	12.83143	0.469379903372582	low
TCGA-A2-A0YF	4.20547945205479	0	66.02307	0.822081	61.58426	77.29844	13.43975	16.78388	3.475907	1.43977569307715	high
TCGA-A7-A0CJ	2.55068493150685	0	101.9317	0.4044242	18.391	92.44227	7.254155	13.64161	11.91379	1.18434981645839	high
TCGA-EW-A3U0	1.45753424657534	0	64.54736	0.4518978	27.42099	45.47066	25.8491	7.620071	38.45687	0.236711514804599	low
TCGA-D8-A1JL	1.67397260273973	0	68.24805	0.4215351	29.31578	105.5538	17.60048	8.391516	34.68911	0.386249788672133	low
TCGA-AO-A1KT	1.48219178082192	0	108.3	1.927411	49.78051	171.2219	13.71173	8.912539	9.334004	1.32685313661585	high
TCGA-C8-A27B	1.2027397260274	0	91.72939	0.1210135	76.0002	31.16664	22.65327	9.112551	9.758124	0.819099907842564	low
TCGA-E2-A1LH	8.8958904109589	0	77.82323	0.361826	24.02704	239.7209	5.553318	9.620617	17.1448	1.11702369594328	high
TCGA-BH-A18M	6.04657534246575	1	61.24993	5.416356	49.48543	78.83877	10.53509	13.35492	23.06021	0.823519165785717	low
TCGA-C8-A12V	1.05479452054795	0	64.88071	0.3579976	30.37715	38.83514	10.78135	7.826131	33.73196	0.392360253677894	low
TCGA-AR-A0TV	6.26849315068493	0	59.18257	5.144161	50.09308	33.07366	6.241914	13.71084	16.31813	0.974272986629236	high
TCGA-E2-A570	2.55068493150685	0	68.86674	7.781645	64.04559	206.4377	17.67401	11.7382	22.84345	0.998734127894879	high
TCGA-D8-A27H	1.08767123287671	0	106.1998	0.5139452	45.96918	110.8966	8.04749	7.084837	27.23539	0.787485367753404	low
TCGA-AN-A0XR	0.0273972602739726	0	111.5917	0.4657802	45.69089	98.1711	9.144776	8.820883	16.11735	1.06631518217474	high
TCGA-GM-A3XG	3.64383561643836	0	50.21444	0.9046022	41.18954	83.23457	14.33152	9.125725	57.06691	0.242541959078806	low
TCGA-AR-A2LE	11.613698630137	0	56.73864	0.8106403	43.42401	44.0663	20.69527	11.35153	7.356024	0.676583360959155	low
TCGA-A2-A1G4	1.63013698630137	0	72.43089	4.351561	64.05402	14.38634	13.19723	13.55692	9.446568	1.07002212475037	high
TCGA-BH-A8G0	1.81369863013699	0	58.6248	2.163146	45.53076	97.50429	17.17944	9.781352	23.97858	0.555360586627286	low
TCGA-AN-A04C	0.147945205479452	0	46.65409	0.2632317	38.24807	168.5449	12.93291	36.63471	9.260175	2.79753699583791	high
TCGA-HN-A2NL	0.216438356164384	0	66.57643	0.1102729	12.6548	16.87508	11.97086	8.221629	13.24293	0.527213793158448	low
TCGA-A2-A3XX	3.94246575342466	1	120.4295	0.7108936	17.94801	445.4649	8.510064	9.632161	19.34007	1.91745734217053	high
TCGA-LL-A440	2.07945205479452	0	42.27878	1.494126	39.65937	24.86392	13.4651	8.047021	33.65775	0.336538870709955	low
TCGA-D8-A73U	1.34794520547945	0	54.63763	14.30902	39.37969	119.3811	15.27566	9.188521	29.62352	0.579533354500359	low
TCGA-OL-A5S0	1.6986301369863	0	160.2044	0.647922	25.80998	239.5308	12.1092	6.142901	15.19285	1.44595945957567	high
TCGA-B6-A0IH	8.12328767123288	1	45.39379	1.117153	86.44873	82.83034	17.99547	11.39614	27.97511	0.610496646367985	low
TCGA-AR-A1AX	5.17808219178082	0	72.38371	1.149869	44.05508	73.96854	11.47006	11.14581	24.24284	0.687509453750581	low
TCGA-PL-A8LX	0.0136986301369863	0	89.6713	2.006943	27.49763	3.841894	8.069845	8.910993	23.77305	0.601720120096421	low
TCGA-E2-A15I	4.63561643835616	0	48.22124	0.5220807	60.23163	50.60405	16.42499	15.19485	17.65215	0.755078055312522	low
TCGA-BH-A0EI	5.27671232876712	0	90.47182	4.659457	87.86001	178.0571	13.34153	6.782309	19.86159	1.15726957634487	high
TCGA-E9-A245	0.0712328767123288	0	65.98729903	0.65455079	31.2971332	38.61758597	21.52286504	7.43643831	28.61077327	0.334614787012854	low
TCGA-A2-A0CK	11.3945205479452	0	47.29811	2.125107	34.89764	37.8962	17.27496	11.8813	20.5961	0.502907521285446	low
TCGA-A1-A0SJ	1.13972602739726	0	106.0028	5.971286	63.25193	183.2603	12.53157	11.81402	16.16086	1.55115195955429	high
TCGA-A8-A09X	1.16712328767123	1	126.7837	1.022119	44.21396	259.3637	7.72926	8.880592	16.57693	1.68823740080284	high
TCGA-A2-A0D4	2.1013698630137	0	86.68259	0.3713925	40.58641	34.3979	14.42472	11.10983	12.29374	0.811847694137178	low
TCGA-E9-A2JS	2.47671232876712	1	102.884	17.88981	52.8158	204.724	9.165149	9.058391	9.298811	1.97275551658645	high
TCGA-BH-A18K	7.56986301369863	1	87.67152	8.233602	55.70999	126.6077	10.35147	10.88409	13.34607	1.30419188086348	high
TCGA-E2-A572	3.30958904109589	0	35.69829	0.2987688	17.13173	75.65716	10.76142	4.430046	7.126457	0.507639214977933	low
TCGA-AO-A125	9.46849315068493	0	34.87381	0.9023169	36.80752	17.29087	11.06135	14.2774	17.92571	0.61283732643388	low
TCGA-OL-A66K	3.49315068493151	1	48.97621	1.588633	69.22399	112.2921	18.33754	15.12973	18.56528	0.863394369655285	low
TCGA-C8-A1HL	0.868493150684931	0	59.24346	3.453942	44.55559	18.44	8.319214	10.7607	6.95863	0.916985917332951	high
TCGA-A8-A081	0	0	150.6456	9.241795	79.41388	80.68445	4.944571	18.96281	12.38295	3.47530380568195	high
TCGA-D8-A142	1.16438356164384	0	154.6386	1.455126	29.08018	356.0162	10.89281	9.489501	16.81911	2.11835330580706	high
TCGA-A2-A0T5	1.45479452054795	0	43.27916	1.383321	40.6757	169.0229	10.01619	11.68207	18.65281	0.825944421068815	low
TCGA-AR-A24N	6.54246575342466	0	54.31976	0.5807447	55.24533	122.2763	25.68652	12.48684	3.60786	0.849941042557656	low
TCGA-E9-A1N9	3.01643835616438	0	261.3057	1.274145	105.2544	64.91217	8.232998	14.05123	25.25707	3.966915005735	high
TCGA-A7-A26H	1.98356164383562	0	60.16458	20.05595	48.98003	116.8244	14.75177	13.41298	16.84291	1.11643424707357	high
TCGA-LD-A9QF	0.884931506849315	0	82.03153	2.005664	50.75024	261.1869	11.52746	6.111733	13.70467	1.15900763761772	high
TCGA-AR-A1AO	7.17260273972603	0	97.99188811	0.39473025	47.48783947	77.44642705	10.64503747	7.9079154	31.48833479	0.619843211475626	low
TCGA-E2-A1IG	5.86301369863014	0	53.94348	5.560916	48.66735	135.5067	12.86669	12.51674	9.507672	1.0874732033144	high
TCGA-AO-A0J9	4.41917808219178	0	26.81082	1.497984	29.23192	36.21106	14.0841	7.589964	19.44348	0.388417609383732	low
TCGA-B6-A0X7	4.87945205479452	1	51.93504	1.090508	47.95911	69.99405	16.48886	12.32065	17.51402	0.661958476123219	low
TCGA-E2-A109	3.88219178082192	0	68.61261	13.7671	39.58593	87.39247	5.990085	5.88111	10.10147	1.00037293464972	high
TCGA-AO-A126	9.06027397260274	0	18.38322	3.776497	35.13548	107.4773	9.845523	10.42558	21.09726	0.556869576444776	low
TCGA-C8-A12W	1.05479452054795	0	95.15136	8.176105	34.64953	125.6494	6.715866	8.127107	11.06177	1.21872384800448	high
TCGA-AN-A03X	0.0273972602739726	0	65.16754491	9.27307503	44.14607031	306.22701177	11.08553974	7.1989807	9.08230106	1.42670842196768	high
TCGA-AN-A0AT	0.0273972602739726	0	176.6126	0.1740443	18.91938	27.09384	10.46063	16.4352	21.66839	1.38294114831492	high
TCGA-B6-A0RS	8.39178082191781	1	93.58963	0.5627239	53.10687	502.4113	15.29961	9.287294	15.66654	2.05340668611588	high
TCGA-E9-A229	3.14520547945205	0	64.08167	4.807575	52.27027	198.6054	12.25537	7.472677	23.57228	0.795090945604267	low
TCGA-E2-A1L8	6.13698630136986	0	63.1568	2.790349	78.166	136.8166	24.6719	11.17519	10.04112	0.927358554229973	high
TCGA-E2-A1LB	6.31780821917808	0	101.1842	1.239938	62.30258	167.4231	8.915206	14.06216	5.956971	2.06485718351931	high
TCGA-BH-A0DE	6.4986301369863	0	61.89571	1.196288	51.29362	83.38042	13.8044	6.5848	13.24684	0.67982903295074	low
TCGA-B6-A2IU	14.1808219178082	0	47.59707	0.6057819	37.51718	28.82543	22.15622	6.365595	16.443	0.37489358752126	low
TCGA-AN-A0FX	0.0273972602739726	0	149.5538	1.141189	23.77599	179.8849	17.37502	14.31132	27.72616	1.11892686228197	high
TCGA-A2-A04U	7.27123287671233	0	39.2894	0.2417047	9.10355	57.46877	5.114809	10.17908	10.14601	0.658482371758067	low
TCGA-AO-A129	9.0027397260274	0	65.18423	0.4256428	20.97324	78.99553	15.27727	11.65471	18.38305	0.600130736351655	low
TCGA-C8-A12Q	1.05479452054795	1	98.60718	0.9245046	149.2332	141.0237	6.880135	7.094713	26.44942	1.63770954343447	high
TCGA-A2-A0SW	3.73972602739726	1	152.4134	4.735034	50.96075	158.1361	5.906198	11.40139	17.28789	2.03044928270015	high
TCGA-D8-A1XO	4.60821917808219	0	59.10358	1.361909	86.46035	173.9987	11.8108	15.18823	9.01033	1.71184555936236	high
TCGA-E2-A1IU	0.923287671232877	0	65.08963	0.652669	70.50962	72.8744	17.30174	13.60487	9.584849	1.02960191052133	high
TCGA-A8-A07J	1	0	68.92749	1.514472	67.89681	123.7638	17.11664	5.251759	29.50269	0.519616978443633	low
TCGA-AR-A1AL	8.13972602739726	0	62.41782	0.7897734	60.52934	53.69274	16.12804	11.14883	25.69293	0.58850940276764	low
TCGA-A2-A259	4.37260273972603	0	66.66446	12.77245	69.47339	42.51193	18.72684	12.17316	17.22371	0.872410326550287	low
TCGA-A8-A09B	1	0	64.73779	2.205894	57.99887	139.4998	7.758009	17.79495	17.02347	1.44310290926038	high
TCGA-D8-A27W	1.02191780821918	0	88.36383	23.73936	19.63869	28.8489	9.550786	5.908041	9.239537	0.941844059227461	high
TCGA-BH-A6R8	0.802739726027397	0	105.567	14.53841	36.14752	61.15023	10.33218	8.606094	12.56099	1.12752187887921	high
TCGA-AR-A1AU	6.35068493150685	0	91.57357	4.829427	36.30339	71.5516	15.00088	6.330663	26.78076	0.53978407278913	low
TCGA-A8-A091	2.75068493150685	0	81.75499	12.93582	39.49423	13.84626	8.594275	9.538408	19.42968	0.819818791345901	low
TCGA-BH-A0W4	2.07945205479452	0	59.39904	2.016111	68.4479	77.09111	11.97706	13.80598	21.46639	0.891171393323092	low
TCGA-WT-AB44	2.41917808219178	0	18.55904	0.2812915	25.50355	143.7105	10.15881	8.570568	7.729419	0.665865032851082	low
TCGA-LL-A6FQ	0.219178082191781	0	47.45902	42.07392	25.90739	141.5013	7.329108	10.05811	12.64991	1.44885249779678	high
TCGA-AO-A0J3	1.78356164383562	0	70.21088	0.2903762	45.4553	48.3829	10.23707	8.103934	10.58224	0.787242545921083	low
TCGA-D8-A1XK	1.20821917808219	0	157.7163	0.1190257	50.0842	73.6392	19.64517	20.60033	22.15009	1.5522661006605	high
TCGA-BH-A0B3	3.2958904109589	0	221.5778	0.3088224	37.34185	286.9749	11.29403	7.552051	15.27171	2.73127662030216	high
TCGA-BH-A0BD	1.51780821917808	0	62.09974	0.4732374	49.85565	74.16789	23.92186	6.112332	34.5433	0.3070506242937	low
TCGA-D8-A1XR	1.32054794520548	0	48.23071	1.275136	40.73857	52.05413	20.67997	14.24959	9.029857	0.705594040014493	low
TCGA-A8-A08L	0.0821917808219178	1	134.3853	3.561248	40.16185	97.36255	2.868771	26.7025	30.9519	2.27683743662742	high
TCGA-AQ-A0Y5	0.471232876712329	1	440.659	12.06877	76.34978	103.4918	21.63589	11.48845	12.83734	10.7542638844873	high
TCGA-EW-A1P1	3.31506849315068	0	68.1163	1.659866	70.60817	115.0933	17.61796	7.33732	30.2049	0.55118862055405	low
TCGA-A7-A26G	1.97808219178082	0	64.8781	0.4608753	49.20445	76.61223	9.619539	16.49831	30.91481	0.770226909202615	low
TCGA-A8-A093	1.4958904109589	0	55.3473	1.966129	56.83114	208.3087	8.81507	10.38092	11.85972	1.22772178326503	high
TCGA-AR-A0TR	0.438356164383562	1	54.63981	0.7685595	26.99618	5.343759	10.15012	12.88348	8.171024	0.760735306975911	low
TCGA-BH-A8FZ	1.57260273972603	0	77.02477	1.502439	44.0308	83.96547	8.305545	8.089471	19.55582	0.765122053923274	low
TCGA-GM-A2DA	18.0630136986301	1	46.17422	1.248863	30.88206	46.10254	11.91218	7.651998	14.48695	0.534592996023868	low
TCGA-A7-A2KD	1.86027397260274	0	100.5772	2.63499	74.96757	127.0515	8.614685	15.77907	7.7625	2.18032088974758	high
TCGA-A8-A06R	1.4986301369863	0	187.8582	0.7031815	34.00509	123.4702	7.315393	32.17571	12.20218	5.38656987004984	high
TCGA-C8-A274	1.39178082191781	0	71.44441	17.23854	68.58277	195.195	11.13174	17.41699	25.94258	1.64165233603506	high
TCGA-E9-A54X	1.02739726027397	0	351.1437	0.149145	53.5598	36.61218	9.779281	11.83435	12.78978	5.37022178909686	high
TCGA-AC-A5XU	1.24657534246575	0	115.95	18.7968	20.91583	146.2609	9.197809	7.700774	17.69256	1.21849049520416	high
TCGA-BH-A0DP	1.3041095890411	0	52.95815	2.38933	84.99302	104.9611	11.89372	7.180274	21.92673	0.752255265616345	low
TCGA-D8-A13Y	4.73424657534247	0	103.5255	14.69473	60.70444	85.58134	5.606426	24.47261	16.87495	2.82085644423723	high
TCGA-EW-A1IZ	1.51780821917808	0	99.75185	15.46352	26.88197	39.99313	11.73926	12.03871	19.72299	0.947134752805854	high
TCGA-BH-A0HL	0.197260273972603	0	57.17759	18.07819	25.76925	13.92001	5.99867	10.65529	24.39311	0.692270933717573	low
TCGA-E2-A152	5.46301369863014	0	202.8552	4.318356	67.14196	281.4867	6.256566	8.761064	39.60251	2.12898820304271	high
TCGA-GM-A2DM	8.83835616438356	0	72.32397	0.3061915	48.82808	6.731021	23.22611	7.218232	14.18226	0.47611204851046	low
TCGA-E2-A15A	1.94520547945205	0	97.912345	22.10487	47.00018	198.026845	11.33026	19.24691	15.516745	2.47389646173532	high
TCGA-BH-A1FN	6.00547945205479	1	345.4275	0.6450605	67.65683	99.51376	16.81442	17.71932	40.85524	3.7474382403787	high
TCGA-E9-A1RC	3.35342465753425	0	270.1026	57.50618	62.00143	118.7483	14.91455	13.87447	7.197807	9.6257384041242	high
TCGA-BH-A0E6	0.802739726027397	0	71.71775	0.4645335	36.86721	188.2184	8.065727	10.77877	18.23549	1.01057715132838	high
TCGA-BH-A0DQ	0.268493150684932	0	63.99957	2.066721	31.94833	136.6742	10.93405	10.09596	16.83691	0.796721685494654	low
TCGA-PL-A8LZ	0.827397260273973	0	84.1044	1.272098	25.25013	56.15837	15.00011	5.476571	22.15628	0.472923704530769	low
TCGA-E9-A1N3	2.9013698630137	0	54.52497	10.32089	37.68282	8.336106	29.91156	8.75817	16.62732	0.389234611065741	low
TCGA-BH-A2L8	1.67671232876712	0	60.03145	0.6512581	36.4193	87.8275	14.7163	10.26353	30.78685	0.473325612425831	low
TCGA-A7-A5ZX	0.920547945205479	0	48.15574	1.075603	48.73274	124.6798	17.71428	14.19663	31.06116	0.565002367193743	low
TCGA-BH-A1ES	9.48493150684932	1	72.504316725	14.212277255	49.39302929	110.1535266	11.20194121	6.925005945	17.76704696	0.888742753640344	low
TCGA-PE-A5DE	7.24657534246575	0	76.31105	0.8764904	46.87148	42.86118	8.685781	9.197562	24.11212	0.662215610941777	low
TCGA-E2-A1LA	2.04931506849315	0	60.14135	0.8806725	86.07089	97.94733	6.422066	5.900427	14.08621	0.991997167892822	high
TCGA-AR-A2LN	2.73150684931507	0	44.24982	1.926147	43.31566	94.20388	17.96143	9.307069	18.86063	0.533328958047378	low
TCGA-C8-A26W	1.04383561643836	0	71.27779	0.7454106	54.97591	99.13486	15.34373	14.36604	39.48648	0.56843214377137	low
TCGA-AR-A24Q	8.46027397260274	0	82.83313	0.4549701	34.99263	90.76873	12.98957	12.13597	9.662017	0.9912912236735	high
TCGA-A8-A099	0.832876712328767	0	74.11995	1.486226	55.22208	85.13038	5.7742	18.7431	7.381243	1.81025854070709	high
TCGA-GM-A2DB	6.59178082191781	0	179.7177	0.3830986	42.36111	389.6716	6.182336	6.266811	19.36236	2.64136910394686	high
TCGA-A2-A3XY	2.91506849315068	0	191.7182	0.9604511	19.55003	182.8662	12.94037	6.862635	29.76282	1.0999400200436	high
TCGA-OL-A5D7	4.87671232876712	0	65.97894	0.2419746	13.31649	54.74348	9.518827	9.680407	12.37695	0.661868702659492	low
TCGA-AR-A1AH	10.4301369863014	0	91.72503	0.2053779	39.21654	48.46804	14.88067	30.29476	11.8794	1.97436243873385	high
TCGA-A2-A0EQ	6.64657534246575	0	88.61678	1.755509	33.32046	84.03807	6.020581	13.78474	25.9847	0.907829606590721	low
TCGA-BH-A18I	2.99452054794521	0	66.01317	1.449479	54.65729	147.9885	13.28368	9.13283	13.84501	0.915568289917089	high
TCGA-E9-A227	2.67123287671233	0	62.05741	0.6603404	40.66623	43.35164	15.98461	11.79368	17.97154	0.620123204205175	low
TCGA-AQ-A54N	0.213698630136986	0	34.62715	0.0440481	12.49384	349.6827	11.31616	13.70895	30.19016	0.762726774718669	low
TCGA-D8-A27R	0.841095890410959	0	109.6114	16.25136	47.32667	144.6243	7.720006	9.555865	11.08129	1.74527366823802	high
TCGA-AO-A1KS	0.958904109589041	0	75.19705	12.79289	50.14089	18.03055	22.36845	23.88695	7.782333	1.45506222991459	high
TCGA-A2-A0YK	1.61095890410959	0	58.95245	1.5084	56.01343	76.16963	13.29931	10.94617	23.43392	0.663583895791654	low
TCGA-EW-A1J2	1.1041095890411	0	51.82572	0.7293254	63.90146	103.3201	14.96325	10.31396	17.49427	0.744817553029489	low
TCGA-D8-A143	1.18082191780822	0	300.1994	0.2643537	57.69157	212.6576	6.545743	20.09283	33.96809	5.60997596181182	high
TCGA-BH-A0HB	2.20821917808219	0	91.77537	0.2488468	35.92832	74.41562	7.599649	8.214829	14.55932	0.879759245598008	low
TCGA-B6-A0RU	23.5753424657534	0	155.6806	0.6101162	35.44672	69.44685	12.85649	6.134535	33.54228	0.679440001157751	low
TCGA-E9-A1R3	0.213698630136986	0	95.19562	2.791576	61.80404	128.3047	15.0863	11.14174	12.43595	1.21216935258038	high
TCGA-AC-A2FF	6.63013698630137	0	59.18211	1.560763	43.32297	26.9442	18.6435	12.04367	20.47357	0.541171109632262	low
TCGA-E2-A1IH	2.81095890410959	0	70.66986	3.158594	60.15805	141.7869	14.86557	16.05427	10.88261	1.37232549213775	high
TCGA-C8-A8HQ	1.04109589041096	0	70.46728	1.521418	32.9548	185.3554	9.276828	12.42028	18.05317	1.03161933149556	high
TCGA-BH-A5J0	1.95890410958904	0	78.42387	22.26649	31.18706	125.0113	9.320536	10.81705	25.23221	0.994074941247702	high
TCGA-E9-A244	0.0575342465753425	0	81.5035	0.3006864	18.26294	62.54531	18.4666	16.38323	9.505724	0.873081108282997	low
TCGA-EW-A6SB	2.08219178082192	0	73.58665	0.09855684	15.76844	67.77954	14.81203	10.46757	10.05707	0.689395713205792	low
TCGA-A7-A0DB	2.75890410958904	0	43.64947651	0.49632108	50.0183748833333	91.6661055233333	17.40842865	14.2594036433333	9.16737852666667	0.847937580267255	low
TCGA-D8-A1XC	1.03287671232877	1	90.59781	1.750775	76.55965	7.535022	15.55247	11.05171	9.433003	1.0439740804439	high
TCGA-BH-A0HI	1.6986301369863	0	56.88346	1.893429	52.02405	106.7769	14.63332	11.64227	17.54586	0.778428357603258	low
TCGA-AN-A0FY	0.0273972602739726	0	104.0905	3.653951	33.78705	115.9501	14.55693	15.26071	19.34734	1.09732029217249	high
TCGA-BH-A1EN	5.82739726027397	1	130.5724	1.682185	47.63914	165.0864	17.827	5.95422	5.719517	1.27108154820262	high
TCGA-BH-A1FJ	5.27945205479452	1	54.74488	0.5794225	45.48977	37.4094	10.18979	11.23975	19.86814	0.653333889053846	low
TCGA-A8-A08R	0.0821917808219178	0	82.54548	0.2896203	24.31135	388.2611	3.964921	7.907618	30.48506	1.12456716966385	high
TCGA-AC-A2FK	7.26027397260274	0	43.64292	0.5354383	53.8962	65.66532	22.45201	10.37658	53.2972	0.226390307303274	low
TCGA-BH-A201	2.34520547945205	0	62.97137	1.044679	85.64809	106.7411	17.89942	7.244759	38.29126	0.472141773728248	low
TCGA-BH-A0HA	4.41369863013699	0	38.82004	1.053519	28.12484	171.7686	13.63352	4.933655	19.68541	0.491681625833324	low
TCGA-BH-A18P	2.52328767123288	1	125.1145	14.85588	51.40005	168.2887	10.06999	13.98751	20.91939	1.866706025553	high
TCGA-AC-A4ZE	2.43835616438356	0	50.3738	32.65699	39.15923	30.85801	13.68124	8.184787	7.564818	0.98458787633227	high
TCGA-AR-A2LM	4.34246575342466	0	39.98434	0.8958037	71.99872	131.342	19.65343	11.06015	28.98439	0.547942745424649	low
TCGA-D8-A1Y2	1.18630136986301	0	112.7919	0.3345461	56.01643	126.9702	9.028459	10.21712	19.32107	1.20764753521802	high
TCGA-3C-AALI	10.972602739726	0	83.82342	0.7904598	39.35441	200.4329	9.857954	7.613013	9.055842	1.16745505198474	high
TCGA-E9-A243	1.67671232876712	0	88.56013	0.1283253	48.8818	30.45594	12.81654	6.920192	20.08415	0.623262943138291	low
TCGA-OL-A5RV	2.90958904109589	0	63.42516	12.68547	60.80458	160.0356	16.68236	11.51208	34.0557	0.723712195290694	low
TCGA-C8-A1HE	1.02739726027397	0	55.53578	13.18463	67.05899	59.76426	10.41193	14.62823	9.783719	1.35877378610518	high
TCGA-A1-A0SI	1.73972602739726	0	90.92066	0.6050438	59.46983	269.7419	9.222412	10.86085	25.73607	1.28990958168899	high
TCGA-AO-A03T	5.81917808219178	0	35.90106	4.252862	17.51982	45.56821	7.602409	4.307908	43.21184	0.241757168637906	low
TCGA-D8-A1Y0	1.29315068493151	0	70.53328	3.733256	54.98745	40.09914	11.19864	8.438804	19.43388	0.701017136545	low
TCGA-OL-A66N	2.16986301369863	0	47.85386	11.85185	21.72982	154.6204	10.90016	9.470114	12.31376	0.862282663767245	low
TCGA-GM-A2D9	4.96438356164384	1	42.44864	0.9147005	31.12125	81.93921	10.52939	9.984896	11.48928	0.688800860830204	low
TCGA-BH-A208	4.81917808219178	1	60.519	0.9252921	53.10423	220.2184	11.28105	7.31377	11.31908	1.04014626511837	high
TCGA-BH-A0H9	3.41643835616438	0	98.51732	60.13956	41.21122	44.81536	11.38174	10.28185	19.27356	1.80855858172004	high
TCGA-BH-A0BJ	1.80821917808219	0	83.06589	0.9350957	86.75944	88.56811	14.24707	7.037569	26.05502	0.743024797721176	low
TCGA-E9-A22A	3.25753424657534	0	98.22682	4.314832	39.15879	283.0987	7.947778	6.337283	10.9215	1.51621292880144	high
TCGA-BH-A1FG	1.58082191780822	1	67.57909	15.33303	68.29812	27.60724	10.32665	14.59127	3.592014	1.63604241099141	high
TCGA-OL-A66P	1.17260273972603	0	55.90509	0.7536382	28.50844	135.1309	8.433999	7.456863	21.22441	0.623667914938201	low
TCGA-A7-A13D	2.64383561643836	0	240.2916963	1.03645973333333	32.5506664	124.818962733333	8.7436305	9.51797503333333	15.1321775666667	2.50108878796347	high
TCGA-BH-A0BQ	6.17808219178082	0	43.22565	0.7788099	76.37026	171.8842	14.41131	5.568743	24.05558	0.627499466644989	low
TCGA-E2-A15R	4.74520547945205	0	83.01816	28.87397	41.97795	94.78923	11.20181	8.080637	9.828003	1.34714529091649	high
TCGA-A2-A0D1	2.87945205479452	0	77.80727	2.328764	11.33964	202.0295	8.261778	10.63599	23.05839	0.834818137387425	low
TCGA-E9-A249	0.594520547945205	0	55.77141	0.3139381	63.19133	94.84992	13.51984	13.51439	24.50118	0.757067884080419	low
TCGA-AN-A041	0.0191780821917808	0	67.31969	1.38376	24.81676	132.3053	10.39069	7.428851	7.088387	0.856956146302944	low
TCGA-AR-A2LJ	5.10958904109589	0	57.27677	0.8359708	25.97925	45.75371	10.21811	9.04616	24.5222	0.488857771921457	low
TCGA-A7-A6VX	0.868493150684931	0	117.8684	15.59571	56.40119	187.369	15.10698	22.61527	49.35316	1.31099640348035	high
TCGA-A7-A4SA	1.24383561643836	0	66.10508	17.96663	26.71341	46.57653	9.236291	10.28159	21.99028	0.753123717282188	low
TCGA-BH-A0W3	1.99452054794521	0	62.12745	0.2549881	60.0647	71.24142	14.09613	12.41435	12.94529	0.894484044542258	low
TCGA-A8-A08X	3.58356164383562	0	120.3643	0.6466597	41.68352	375.1615	10.7705	10.72825	16.54354	2.03078594249947	high
TCGA-BH-A1EX	4.13150684931507	1	107.682	1.344952	108.4738	165.6777	15.04085	12.00458	15.06348	1.8389972963805	high
TCGA-A7-A13F	2.0958904109589	0	71.77299	0.4895315	59.2761	87.172	13.26664	12.76991	14.92674	0.973223025289504	high
TCGA-B6-A0I1	6.46849315068493	1	157.2215	0.2708295	51.89591	237.1775	14.22379	10.60383	78.5389	0.460257199675383	low
TCGA-OL-A5RU	3.33972602739726	0	55.00588	2.724345	39.30593	33.05632	14.83988	13.19028	18.59615	0.638907658643562	low
TCGA-AN-A0XP	0.0246575342465753	0	56.81737	2.660379	57.19307	99.73705	12.05891	13.0513	9.549539	1.08908190475979	high
TCGA-EW-A2FV	2.15890410958904	0	91.08325	6.859052	27.53089	285.2923	16.49381	7.014085	12.66331	1.11460168406406	high
TCGA-BH-A1EO	7.66575342465753	1	76.48497	0.6938629	111.0407	126.1227	17.01737	10.47629	18.07061	1.16482407739527	high
TCGA-A8-A097	1	0	84.75159	0.7470091	72.96744	197.4945	11.18738	15.79686	20.01767	1.56532235061827	high
TCGA-BH-A18Q	4.63561643835616	1	50.45022	0.3088592	20.94011	92.83467	13.75639	15.93131	23.56662	0.627103784371697	low
TCGA-A7-A0CE	2.94246575342466	0	172.5165	0.6906417	55.82785	189.648	37.37053	10.91852	24.11971	0.904765660618316	low
TCGA-BH-A0BL	6.24109589041096	0	100.821	0.7600727	69.98514	194.6275	12.40403	12.09489	37.61847	0.937127159240173	high
TCGA-EW-A1PE	0.876712328767123	0	54.77135	1.017256	50.48812	76.43433	10.29273	8.169948	13.95926	0.733467736016498	low
TCGA-E2-A15S	1.17260273972603	0	64.78407	13.59461	53.75703	28.56265	9.064279	7.701611	13.53956	0.874522772815144	low
TCGA-D8-A27I	1.2027397260274	0	59.1397	1.147223	51.37053	62.74869	14.02144	12.53113	21.39345	0.687421224020466	low
TCGA-BH-A18T	0.613698630136986	1	146.9341	0.2491745	24.22228	87.82824	9.4471	9.475238	9.27929	1.34855151818115	high
TCGA-5L-AAT1	4.03013698630137	0	77.39873	0.8847715	50.28666	124.5214	16.55611	9.464697	28.62197	0.604876084741454	low
TCGA-LL-A6FR	1.33972602739726	0	104.6128	0.3766928	17.81637	532.2234	8.075811	4.63864	27.18401	1.40958697203928	high
TCGA-AR-A2LQ	2.45205479452055	0	44.04841	1.312732	47.53787	72.65411	15.02487	8.340726	22.75065	0.491030968984002	low
TCGA-A7-A13E	1.68219178082192	1	63.7740608966667	0.367886756666667	18.3127387333333	135.574745543333	18.9545379966667	12.3395505566667	8.07693876666667	0.778158978467937	low
TCGA-D8-A1J9	1.45753424657534	0	132.8687	0.6444194	98.47939	263.6325	7.402634	12.48054	20.38662	2.70430606172759	high
TCGA-AR-A1AW	5.3013698630137	0	61.07998	4.964733	32.44317	55.95353	9.59928	15.03444	34.16289	0.599827128433877	low
TCGA-A7-A26E	2.61369863013699	0	60.40306	2.78618133333333	54.0413833333333	99.3498633333333	17.2330466666667	20.1203866666667	6.05330466666667	1.4122275935565	high
TCGA-AO-A0J6	3.12328767123288	0	116.2409	0.04288964	21.21498	370.7045	6.071359	6.677623	10.54332	1.84154445488383	high
TCGA-E9-A24A	2.04657534246575	0	60.2641	7.331552	53.90329	89.40335	17.84923	12.15517	11.96435	0.893041927507116	low
TCGA-A2-A3XU	2.4986301369863	1	92.92205	0.2291484	8.437875	552.7625	6.381492	6.854346	9.726726	2.18896701210488	high
TCGA-AR-A24R	7.26849315068493	0	120.373	0.3993589	33.5446	62.61524	8.929735	7.36845	7.801875	1.09970625880363	high
TCGA-AO-A0JC	4.23835616438356	0	52.5118	0.4282388	22.49697	16.71152	16.56242	12.16053	14.40629	0.531499884432923	low
TCGA-A2-A25E	8.77808219178082	0	66.41832	0.3364458	34.48218	42.51317	8.82754	10.18571	9.915462	0.816206819905815	low
TCGA-B6-A0I8	2.05205479452055	1	94.9424	37.94348	66.96113	383.2815	4.958674	13.91052	11.18107	5.18334316784972	high
TCGA-BH-A1EV	1	1	260.8394	0.7466875	82.46765	131.5168	9.375403	18.45201	11.53375	6.25464928629708	high
TCGA-JL-A3YX	0.964383561643836	0	169.9724	11.11381	38.9834	91.41186	9.558558	12.21291	8.483633	2.29308783035086	high
TCGA-E2-A1IF	3.11780821917808	0	36.57441	1.264375	44.52849	161.0354	11.11271	10.35021	21.01982	0.693079459484649	low
TCGA-GM-A3XL	5.77534246575342	0	139.4823	0.138863	16.66749	148.6794	25.65938	8.38573	11.60721	0.831953961324203	low
TCGA-BH-A0W5	3.52876712328767	0	65.10028	0.8783578	42.76343	130.6903	14.08581	11.59748	12.94196	0.898985137335149	low
TCGA-3C-AAAU	10.7616438356164	0	66.49158	0.8967261	54.27926	94.88456	8.939276	5.013465	53.7727	0.309010825629064	low
TCGA-C8-A133	0	0	75.45461	0.1067071	38.70377	8.189713	30.86189	7.34022	15.15234	0.368531613409868	low
TCGA-A2-A0T1	1.42739726027397	0	58.92089	0.8009745	24.05591	262.7411	6.645793	5.696536	12.7409	0.946708113788992	high
TCGA-UL-AAZ6	1.41917808219178	0	150.1079	19.69374	39.69703	45.42725	6.345663	9.885903	13.28741	1.82611394581297	high
TCGA-A8-A07F	1.58082191780822	0	78.08306	0.4565276	91.04235	74.06886	14.62693	15.16931	18.00729	1.20926233345334	high
TCGA-E9-A1R6	0.928767123287671	0	132.508	6.98533	49.36434	129.0934	7.79291	13.1215	16.97188	1.78071857339061	high
TCGA-E2-A1L9	1.63835616438356	0	50.42879	0.5405196	43.29621	136.2316	19.52196	11.51697	14.30053	0.696884862207348	low
TCGA-AR-A1AI	9.03013698630137	0	168.0993	0.1454944	34.43342	62.60885	8.347119	18.62229	20.13699	1.87461675523895	high
TCGA-E2-A10B	3.12602739726027	0	70.04506	16.45839	47.29405	67.0455	13.56143	10.56318	19.91679	0.85598239745821	low
TCGA-D8-A1XV	1.26301369863014	0	62.64513	0.1936026	57.68795	15.63974	17.82156	11.74535	4.374296	0.84182608541094	low
TCGA-A8-A07U	2.08219178082192	0	109.6632	0.5300599	39.73635	72.24902	23.27503	7.131463	17.23791	0.607131887191149	low
TCGA-EW-A1OX	2.4958904109589	0	75.35121	1.13542	42.85383	1.704111	21.04132	6.767139	8.630912	0.548916836001078	low
TCGA-A2-A4S0	1.93424657534247	0	48.71509	1.198586	41.74146	15.81705	18.31423	11.85247	6.449416	0.668439034970589	low
TCGA-D8-A27V	1.04383561643836	0	58.46187	0.4382267	65.41866	51.72617	24.29978	15.4012	7.420342	0.86639101699782	low
TCGA-LL-A73Z	0.621917808219178	1	116.4479	1.000775	31.54081	274.1755	17.84831	10.08439	28.56316	0.9352348552361	high
TCGA-AC-A2QJ	1.22191780821918	1	64.75993	0.02320814	16.19252	63.34887	3.238175	4.44264	15.62782	0.588917516360894	low
TCGA-A7-A0CD	3.19178082191781	0	63.85454	1.169611	62.70464	37.91747	14.25671	6.807122	5.761029	0.79521327798773	low
TCGA-D8-A1XZ	1.27671232876712	0	211.246	26.4115	37.21055	69.40413	10.44795	12.83521	12.33403	3.1876691756917	high
TCGA-A2-A4S3	1.82465753424658	0	82.61828	19.52566	91.27945	287.2874	6.276631	25.141	7.451165	6.13596707649658	high
TCGA-E2-A15M	0.920547945205479	1	103.1411	12.38714	63.95726	23.41737	15.35577	16.06176	19.31057	1.24851279918042	high
TCGA-E9-A1NE	2.98082191780822	0	71.83461	7.261968	41.90054	32.13885	11.02856	9.104122	24.82561	0.614235235845541	low
TCGA-E2-A1IL	0.323287671232877	0	44.1041	1.605664	60.18099	89.0966	14.47144	6.15257	32.19611	0.412489238651636	low
TCGA-EW-A424	1.95890410958904	0	48.77576	7.63742	49.6399	129.4582	12.08736	6.939243	10.89267	0.833200330530546	low
TCGA-E2-A1LL	3.58630136986301	0	166.304	0.5052715	41.08958	354.3754	7.449603	7.844613	23.93182	2.09700842347241	high
TCGA-AC-A8OR	0.10958904109589	0	86.80784	0.4701673	63.58592	10.72583	14.87044	5.947207	18.99913	0.608623074808088	low
TCGA-A7-A6VW	0.780821917808219	0	101.4858	0.3104932	20.40156	173.3808	9.570153	5.913055	8.84185	1.01892214397355	high
TCGA-A2-A0EV	2.65205479452055	0	82.18179	0.4528041	70.15488	215.2962	7.914593	11.2868	19.87973	1.39924233908034	high
TCGA-AR-A1AV	5.10684931506849	0	70.2065	0.8837939	57.47613	59.98171	14.78168	15.93495	10.40183	1.10717308678515	high
TCGA-D8-A1JF	1.0027397260274	0	102.0562	3.528486	216.5297	137.1898	13.52057	16.08433	11.38216	4.65836942757404	high
TCGA-EW-A1P5	1.92602739726027	0	74.47506	0.5545288	53.11345	68.34384	7.147735	12.12381	22.41422	0.878948418089491	low
TCGA-EW-A1PA	1.57534246575342	0	74.84119	14.57803	38.63979	84.6861	6.022702	13.63762	17.57703	1.23352962101558	high
TCGA-AC-A8OP	1.68219178082192	0	53.69101	28.99473	35.49648	59.85837	11.19837	7.994729	9.217734	1.01031762549681	high
TCGA-BH-A0BW	6.4958904109589	0	84.41714	0.1841801	61.34258	132.5997	10.01603	8.169867	25.28279	0.822767716888286	low
TCGA-D8-A27P	0.134246575342466	0	67.18949	1.335484	55.90652	110.5799	20.47093	11.61205	16.14094	0.756677331025997	low
TCGA-AR-A0TW	8.24383561643836	0	171.7797	36.53858	39.08851	31.42213	9.596862	4.116066	13.56112	1.81050645511396	high
TCGA-AR-A24V	7.11232876712329	0	101.7792	0.474276	62.74261	160.0698	11.33131	9.86913	13.33959	1.34223339908184	high
TCGA-AC-A3TN	1.24931506849315	0	50.02858	1.420567	42.07939	109.0676	13.03046	13.90012	12.59169	0.897687413687995	low
TCGA-A7-A5ZV	1.00821917808219	0	127.8429	0.530358	56.48472	269.3891	7.167479	7.679723	27.01482	1.41952867684313	high
TCGA-4H-AAAK	0.953424657534247	0	69.45112	1.995577	34.80073	339.5137	13.25923	9.207898	14.44966	1.22684532338186	high
TCGA-A7-A13H	2.02739726027397	0	55.79283	4.546901	43.89698	64.40982	15.45687	11.5182	23.41014	0.594315184403109	low
TCGA-AC-A3W5	1.38082191780822	0	82.29731	4.470033	52.34763	271.4786	9.391435	8.431918	18.03931	1.31432586102544	high
TCGA-E2-A574	2.21369863013699	0	81.24716	0.05657198	12.93491	29.59206	12.56809	14.59608	10.55048	0.822546874372508	low
TCGA-A2-A0CV	8.24931506849315	0	58.84894	0.5812567	94.70128	97.10449	14.13493	7.083432	24.25918	0.711632518630327	low
TCGA-A2-A0T3	4.15342465753425	0	59.18824	0.4933183	35.82728	50.56032	19.65081	11.25103	9.860242	0.638299770842804	low
TCGA-A1-A0SP	1.6	0	96.65598	0.3149543	31.37637	50.25465	9.868279	11.08214	20.52404	0.784563971376259	low
TCGA-OL-A5RX	2.40547945205479	0	44.85276	0.65294	55.05505	82.49522	18.92462	9.454473	27.35887	0.449075262976624	low
TCGA-BH-A0AY	2.12876712328767	0	80.93278	18.22069	49.25786	76.54822	8.075931	8.299734	21.09309	0.983923199542047	high
TCGA-BH-A0BR	6.38356164383562	0	104.9492	0.7696586	86.90789	326.637	5.635723	14.58336	36.66652	1.91401120701796	high
TCGA-E2-A9RU	0	0	122.6686	5.175592	26.34058	128.1044	9.916091	10.0302	8.500044	1.40680006108182	high
TCGA-C8-A12X	1.05479452054795	0	73.13271	2.30742	27.07435	19.74195	6.925763	5.066095	20.8302	0.521733585559053	low
TCGA-B6-A400	0.589041095890411	0	67.64586	1.118184	15.75717	226.862	9.182068	7.557571	20.17235	0.760204607843779	low
TCGA-E2-A56Z	0.69041095890411	0	62.20011	5.685714	44.87255	30.8936	6.15656	9.962913	9.221216	0.960595017545461	high
TCGA-E2-A159	2.08767123287671	0	209.0961	0.2351264	58.09705	311.1989	20.57321	17.72975	21.94599	3.21752141636302	high
TCGA-EW-A423	0.846575342465753	0	32.5197	1.631902	34.05376	87.37433	5.782721	16.91626	10.29753	1.05790264246841	high
TCGA-AR-A0TS	6.23287671232877	0	59.15318	0.2608299	22.3003	233.8795	9.059305	10.85235	27.2491	0.745052163023746	low
TCGA-A8-A09N	0.0849315068493151	0	111.4713	8.467412	43.45698	56.23311	6.691733	8.458479	12.33362	1.22433110937196	high
TCGA-EW-A2FS	4.39452054794521	0	46.8055	1.014433	39.9539	20.6291	15.1193	9.112219	10.56071	0.576995921251194	low
TCGA-A2-A04X	4.61917808219178	0	34.38798	0.3503954	49.51039	96.16068	12.95813	6.510403	11.57663	0.606826095029495	low
TCGA-5L-AAT0	4.04657534246575	0	55.207	8.406662	43.49145	165.3643	10.3849	12.04841	36.04616	0.674089452224187	low
TCGA-AO-A0J4	4.34794520547945	0	130.8676	0.2486865	35.1919	181.5935	8.727208	7.645269	19.6443	1.1847413044565	high
TCGA-E2-A15K	0.753424657534247	0	58.0671	1.8887874	41.02422	69.88618	6.809459	15.54165	12.2485595	1.10356669282316	high
TCGA-A2-A0T0	1.46027397260274	0	208.0966	0.4207169	53.80818	407.0304	7.155801	11.00885	9.074437	5.33809823071643	high
TCGA-B6-A0IB	10.7972602739726	1	77.04656	2.853188	47.86473	125.3684	7.853658	9.208259	15.33358	1.01784862953427	high
TCGA-E2-A14N	3.92876712328767	0	93.70589	0.02602746	24.30309	63.5341	45.29361	9.63402	16.39574	0.31461219753827	low
TCGA-C8-A1HO	1.02739726027397	0	65.76834	13.74096	30.40204	18.64165	13.2757	3.96163	8.284428	0.637788169841952	low
TCGA-E9-A1RH	2.88219178082192	0	200.6841	0.2258974	58.74658	336.019	6.37319	12.5925	9.370549	4.91036157227071	high
TCGA-A8-A0A6	1.75342465753425	0	78.11583	0.6843634	88.15931	51.87682	11.44418	9.735022	17.06559	0.992525258941873	high
TCGA-BH-A0H3	5.28219178082192	0	51.16647	0.6357308	58.08982	77.06995	16.49688	12.80552	17.03188	0.732120515526964	low
TCGA-E9-A1R0	2.35616438356164	0	57.07519	0.5830041	46.84493	53.07589	19.65701	7.271237	14.4172	0.515776870270843	low
TCGA-A8-A095	3.4986301369863	0	57.77033	0.6187289	71.00025	57.16696	17.19072	17.76612	32.85225	0.680220311431255	low
TCGA-A8-A07W	0.832876712328767	0	135.043	2.07284	37.06713	161.0454	5.692863	22.33875	12.74579	2.90469208443603	high
TCGA-OL-A5DA	4.88493150684932	0	47.88076	2.484464	47.32695	57.50935	16.47031	15.36706	24.18055	0.627999646094114	low
TCGA-AR-A1AS	3.15068493150685	0	136.1935	19.40664	86.46774	66.97253	6.556251	14.90524	24.06701	2.28956847748115	high
TCGA-A8-A09T	1.58630136986301	0	98.23243605	0.62151678	51.7057842	169.76462545	18.78371353	10.02269753	16.57893238	0.967805126905227	high
TCGA-B6-A0RI	19.5232876712329	0	75.38072	4.150919	39.63765	141.7515	11.73152	10.04818	16.94421	0.912179979188331	high
TCGA-C8-A1HM	1.02739726027397	0	211.8886	4.088377	88.68156	40.12091	10.88859	21.75773	12.09101	4.54102353199251	high
TCGA-EW-A1J1	1.57534246575342	0	81.1231	1.301533	40.84335	10.59289	19.35479	8.508175	13.94779	0.573599157480978	low
TCGA-A7-A26J	1.71780821917808	0	45.1582126733333	1.86189709	45.19480836	87.6553064533333	13.62884996	9.88313435333333	6.09055147	0.816747137816274	low
TCGA-E9-A1QZ	2.06849315068493	0	71.52627	0.5722658	52.3402	33.771	18.95093	8.918339	12.96861	0.63537411354148	low
TCGA-D8-A1XL	1.66027397260274	0	149.1247	0.2204577	35.49042	128.0832	13.31688	7.345777	22.16056	0.987390509014552	high
TCGA-AN-A0FF	0.471232876712329	0	49.54656	2.64532	29.89118	43.06244	15.04661	6.311617	10.50727	0.523204596519314	low
TCGA-BH-A0BC	2.66849315068493	0	83.34571	1.008579	68.04859	72.02354	15.44442	9.091234	24.61508	0.699617656996733	low
TCGA-GM-A2DH	6.00821917808219	0	111.8791	0.3955496	33.1181	92.53545	19.33808	23.91903	25.69461	1.17225266747946	high
TCGA-BH-A8FY	0.808219178082192	1	26.5761	0.8544867	40.2015	39.82311	9.4847	15.08101	14.85619	0.719548043550363	low
TCGA-PE-A5DC	3.91780821917808	1	50.4296	15.53617	46.01813	145.8632	7.4329	9.777074	9.745307	1.240757210807	high
TCGA-A8-A0AB	1.41917808219178	0	56.07726	12.13659	83.60127	55.95646	7.411418	20.36053	25.96735	1.42994570646835	high
TCGA-BH-A1FR	4.4986301369863	1	79.96543	1.040389	44.78553	14.66448	14.52481	14.35458	7.975152	0.981079755484222	high
TCGA-E2-A15E	1.72602739726027	0	98.395185	9.547779	41.055195	47.132965	7.3274415	9.671193	42.393155	0.583346370448485	low
TCGA-BH-A0BF	3.62739726027397	1	75.06893	3.769824	58.55973	188.3238	9.705185	8.236049	24.16273	0.932196955369817	high
TCGA-AN-A0AM	0.0136986301369863	0	115.6128	6.722791	59.62248	122.3898	11.08471	21.62664	16.12137	2.2862628533002	high
TCGA-A7-A3IY	0.945205479452055	0	85.50933	1.13322	66.30683	35.99462	21.89944	11.69981	19.28667	0.698498485575401	low
TCGA-A7-A0CH	2.95616438356164	0	64.05913	0.5407921	69.67685	131.7494	11.97186	16.07715	14.80839	1.30437159659077	high
TCGA-AO-A0JG	2.18630136986301	0	76.99564	2.136587	70.7825	23.84949	21.23972	6.620284	24.91528	0.482955083142399	low
TCGA-B6-A0IK	1.56438356164384	1	261.9418	1.516749	114.8949	285.7172	10.00686	11.21929	25.82855	5.62460784637745	high
TCGA-LL-A5YP	1.23287671232877	0	68.72844	0.8294217	30.29395	208.5418	13.11217	7.410999	36.37267	0.502932439393519	low
TCGA-A8-A07I	1.16712328767123	0	58.93747	0.4645035	63.37673	149.822	8.823035	10.42213	19.34133	0.960983703547833	high
TCGA-A7-A26I	1.81095890410959	0	52.3854514	1.01746256	35.32946667	128.98545055	11.88093166	33.39041381	37.23544639	1.25714946532521	high
TCGA-EW-A1IX	3.30958904109589	0	42.95684	1.382943	55.7948	161.7365	15.1668	6.133451	25.07728	0.532387223126522	low
TCGA-EW-A1PB	1.66575342465753	0	124.2784	0.06771433	27.53904	65.92676	21.23551	7.108789	28.78154	0.489879300302633	low
TCGA-BH-A0BP	6.29041095890411	1	49.35537	4.599602	136.6551	108.8436	12.37506	7.728865	24.70976	1.0121253320405	high
TCGA-C8-A12K	0	0	80.34415	0.1010178	28.86346	30.60928	11.80338	7.855	21.92948	0.533703602462066	low
TCGA-EW-A1P4	2.48493150684931	0	133.3144	0.1434001	18.94158	42.5941	7.409108	11.24719	24.54009	0.877669206806758	low
TCGA-D8-A1JH	1.16712328767123	0	70.01997	3.77444	71.63704	67.51506	17.96385	14.52394	18.4081	0.926625383317252	high
TCGA-BH-A0W7	3.73424657534247	0	66.76466	8.701861	37.59971	117.2964	13.11058	12.25725	15.25781	0.952487837838045	high
TCGA-D8-A27G	1.12054794520548	0	109.9178	0.6846575	72.67402	54.58681	13.09528	11.48331	18.12954	1.11576504338366	high
TCGA-E9-A1NA	3.04657534246575	0	63.93069	3.105944	41.56055	338.2361	7.720286	7.47318	19.40283	1.19642347245562	high
TCGA-C8-A132	1.04931506849315	0	77.81232	19.83696	61.85687	211.776	13.10714	14.17438	15.57514	1.82858633993851	high
TCGA-A1-A0SH	3.93698630136986	0	49.82655	1.636554	117.8909	401.7369	13.84127	8.332901	14.40114	1.98964997550301	high
TCGA-AC-A3TM	2.08767123287671	0	37.60993	0.8845613	27.00061	138.546	7.496118	9.711072	28.9064	0.528235605947683	low
TCGA-AN-A0XU	0.0273972602739726	0	179.5429	0.1925347	20.55284	43.03215	20.68435	17.39312	16.24281	1.3367009915692	high
TCGA-AR-A0U2	6.98904109589041	1	62.13893	21.53763	28.14071	20.3826	15.26168	12.89566	11.68229	0.893606899756089	low
TCGA-LL-A8F5	1.63287671232877	0	259.4384	1.306722	24.10462	125.8764	5.12324	6.218633	14.46233	2.59005875409701	high
TCGA-E2-A1L6	4.51506849315069	0	57.29631	0.4923085	54.68974	47.54204	22.48197	13.60343	26.31542	0.503961416554678	low
TCGA-D8-A1XQ	1.36712328767123	0	185.1169	0.3016079	31.04269	208.869	12.85707	8.708719	29.3348	1.30423009097674	high
TCGA-AN-A0AJ	0.83013698630137	0	250.7023	0.3785981	82.41874	62.43648	9.869275	17.64653	7.856265	5.23004035866938	high
TCGA-AO-A0JE	6.3972602739726	0	76.3397	0.6630175	67.47311	202.6048	8.744397	11.58772	29.18433	1.04178150746763	high
TCGA-B6-A0IP	10.7561643835616	1	53.95641	0.7295556	70.99472	84.57573	11.65529	14.81887	29.79005	0.763608671604985	low
TCGA-BH-A0DD	6.81095890410959	0	70.06883	0.269523	77.78076	82.35988	7.380285	14.95424	13.38314	1.41688063696062	high
TCGA-BH-A0H7	1.92328767123288	0	91.27851	1.280462	45.07211	302.6292	6.317336	4.612651	13.21348	1.38304891699911	high
TCGA-AR-A1AQ	8.27671232876712	0	107.462	0.3235454	28.29849	70.39098	25.29754	13.03983	31.81889	0.489829771483544	low
TCGA-E9-A22D	3.41917808219178	0	112.4978	0.535874	36.42873	31.69924	24.06892	8.233484	21.55213	0.518825510872797	low
TCGA-AO-A0JF	5.42465753424658	0	67.69663	1.699395	62.1454	73.83558	27.05733	9.020648	11.808	0.611734366819716	low
TCGA-BH-A42T	0.876712328767123	1	77.19836	10.08867	29.46823	212.7167	8.649479	13.13696	17.3603	1.33427381432084	high
TCGA-A2-A0T4	1.70958904109589	0	65.55959	3.627866	75.89104	143.2888	15.04854	10.88	12.49484	1.1356993912931	high
TCGA-AN-A046	0.0273972602739726	0	54.32483	0.4312654	26.63908	143.3495	10.62354	10.57932	13.34188	0.800173865797236	low
TCGA-AR-A1AT	3.48493150684931	1	93.46518	0.6984171	61.58734	92.88837	12.34138	10.72671	28.826	0.786991762434813	low
TCGA-A8-A08J	3.08767123287671	1	316.0585	8.366421	48.69915	195.932	8.619334	6.386938	10.34808	5.58513085437879	high
TCGA-EW-A1PG	2.87945205479452	0	71.62443	0.7357342	77.03223	60.45711	25.52478	10.79955	25.5022	0.547014046909785	low
TCGA-B6-A0RN	21.9397260273973	0	60.34811	0.9353609	53.43521	200.4287	11.42437	8.965657	25.8351	0.772063803849655	low
TCGA-E2-A15T	4.28219178082192	0	150.0855	0.5012295	23.67497	31.14467	12.76224	7.928918	12.07208	0.985178165024389	high
TCGA-E9-A1R2	2.91232876712329	0	59.60161	4.201965	35.5265	115.0911	10.6012	12.73285	21.20774	0.800730275576064	low
TCGA-AO-A12C	6.4986301369863	0	53.79599	17.09288	68.16393	103.0157	14.04573	5.988859	6.887425	1.04133088431466	high
TCGA-C8-A12T	0	0	145.6632	9.681877	37.28749	147.1692	5.679493	10.07926	10.22137	2.07367568204281	high
TCGA-D8-A146	1.76164383561644	0	48.30991	1.49717	59.0329	119.7482	15.63886	10.1839	20.07995	0.680953572353772	low
TCGA-BH-A0DO	4.5041095890411	0	47.68977	1.08202	57.4661	43.69117	14.1237	12.06139	22.51474	0.608390019563418	low
TCGA-D8-A1XB	1.51232876712329	0	63.78045	2.41972	50.30227	189.7699	13.78135	10.33023	17.89256	0.922356585550286	high
TCGA-OL-A66H	2.22465753424658	0	70.02916	0.8218349	30.02296	12.6292	21.15491	8.003226	24.70567	0.365116815367396	low
TCGA-A2-A0T2	0.698630136986301	1	137.945	0.4922442	33.3613	345.4895	8.849855	6.157905	17.21772	1.70732798067246	high
TCGA-BH-A18V	4.26301369863014	1	128.0782	0.27921865	26.881685	33.0426	15.99122	8.275681	24.853635	0.61469345069217	low
TCGA-EW-A1PF	1.2027397260274	0	70.33	25.62131	66.93796	157.8292	10.9505	9.287753	18.99337	1.37586152841596	high
TCGA-A7-A0DC	2.48219178082192	0	55.161885	48.86318	60.094245	4.62634	10.906338	19.419715	4.833678	2.56046899781434	high
TCGA-E9-A226	2.84383561643836	0	129.7352	5.129487	52.5171	216.3389	12.58823	18.31283	12.84077	2.54793766300571	high
TCGA-OL-A5D8	2.66575342465753	0	46.20893	15.87845	24.51309	383.7515	12.23294	11.74817	10.88984	1.63522311423719	high
TCGA-B6-A40C	5.92876712328767	0	54.50649	2.671895	29.61757	179.9029	4.181236	6.314115	16.67408	0.824293111028805	low
TCGA-B6-A0RG	5.7041095890411	0	64.57607	4.669764	79.22862	87.35701	5.982988	9.331439	12.49152	1.22503241086916	high
TCGA-D8-A27F	1.33698630136986	0	129.8804	0.4403221	57.28408	137.6783	7.442249	12.78869	33.04912	1.18837045870627	high
TCGA-A8-A06Z	0.0849315068493151	0	107.2204	42.94201	44.39053	32.45911	6.121895	8.351948	17.00955	1.66100762829437	high
TCGA-A7-A426	0.997260273972603	0	44.86604	3.438194	30.89647	63.76245	12.97284	7.962373	20.73898	0.485965048580025	low
TCGA-B6-A0IJ	19.4684931506849	0	136.4935	0.1455055	27.78284	75.10472	9.990647	8.123948	21.52394	0.886537055065955	low
TCGA-E2-A576	2.85753424657534	0	43.066	20.80523	29.14443	202.9603	11.44585	14.27116	8.101141	1.46824295858658	high
TCGA-C8-A1HK	1.0027397260274	0	102.8104	0.3162127	70.81289	116.9738	14.27142	15.27335	6.290784	1.78751780117689	high
TCGA-AR-A2LO	2.56164383561644	0	48.45282	19.57525	42.94945	83.35758	12.18513	8.858658	21.20766	0.732461534816752	low
TCGA-AO-A03P	7.97534246575342	1	64.34903	9.716106	31.12713	33.18595	9.463449	14.32997	7.304097	1.09977023820198	high
TCGA-AC-A8OS	0.191780821917808	0	46.28872	11.01764	31.4982	41.02763	11.45047	10.25766	14.01832	0.696114322634726	low
TCGA-AO-A12B	8.18904109589041	0	36.56809	0.6203077	21.66253	32.07304	10.91526	14.25812	3.459274	0.801813280277496	low
TCGA-A2-A4S2	1.76164383561644	0	48.95264	0.7698489	34.30215	27.81536	12.9768	11.85236	20.35413	0.545186653533228	low
TCGA-AR-A0U0	5.44657534246575	0	99.47508	0.4351567	20.23031	155.9639	25.69226	19.0388	10.1381	1.1111582374933	high
TCGA-C8-A12P	0.980821917808219	0	188.7536	0.849003	75.24991	702.4757	8.517194	7.143834	10.93947	7.91628456730078	high
TCGA-A8-A08O	2.58356164383562	0	92.14452	0.7056759	53.26472	78.16505	10.66958	9.758789	11.65839	1.0558783108308	high
TCGA-AR-A24U	6.47397260273973	0	116.229	0.2582287	50.0783	136.7128	18.39827	11.41106	11.31303	1.20340718053841	high
TCGA-EW-A3E8	2.83561643835616	0	71.15901	4.847339	32.44587	63.38462	9.304921	6.3903	22.31332	0.583646618269711	low
TCGA-E2-A15G	1.51780821917808	0	62.04087	0.971359	61.57345	64.59007	11.5473	16.41684	13.36135	1.13263032692016	high
TCGA-E9-A247	2.26849315068493	0	59.87887	10.23843	36.46052	72.00996	10.26897	13.82417	11.21061	1.06079350658658	high
TCGA-A8-A08T	9.33972602739726	1	108.2794	4.450717	44.44971	169.18	18.45893	13.5115	9.907562	1.41379571984524	high
TCGA-C8-A26Z	1.28767123287671	0	104.6572	48.99315	57.84139	73.07443	15.35213	17.24164	11.68608	2.77171710156789	high
TCGA-A2-A4RX	2.03287671232877	0	177.33738296	1.08071569	24.10113028	242.62238174	17.55863402	12.93782325	22.9115263	1.58934454573208	high
TCGA-D8-A1XU	1.08219178082192	0	85.18602	3.071263	71.80128	147.6556	9.344996	16.15845	16.74725	1.66058006105337	high
TCGA-D8-A140	1.1041095890411	0	52.46016	1.858359	45.89507	31.87587	16.37092	7.240215	13.74833	0.534330965906255	low
TCGA-B6-A40B	8.63561643835616	0	80.36194	1.009459	46.18706	196.0305	11.67023	8.74823	9.936054	1.16703390409317	high
TCGA-AQ-A1H2	1.3013698630137	0	71.36927	22.76334	54.17734	49.63634	14.14974	6.295115	13.6386	0.892191698911642	low
TCGA-E2-A15P	1.63013698630137	0	57.69102	0.8834338	75.75749	25.76336	16.00354	10.17288	15.22885	0.723652748365838	low
TCGA-A8-A06U	2.41917808219178	1	149.4278	24.96946	78.80925	120.1088	6.00523	18.32673	16.84853	3.95935928780556	high
TCGA-AN-A0AS	0.0273972602739726	0	134.7635	12.8565	60.66684	173.1642	14.88526	7.887769	10.94648	1.753550539981	high
TCGA-AC-A6IX	1.02191780821918	0	55.512175	3.174943	54.924725	86.59606	12.60256	12.34747	11.544002	0.953603564335428	high
TCGA-V7-A7HQ	5.56986301369863	0	38.52923	3.567126	20.00464	224.9591	8.643095	11.95657	13.00877	0.967483999664933	high
TCGA-A2-A0CT	6.27123287671233	0	89.69547	10.16531	45.26261	90.8197	12.50518	6.949992	4.616215	1.14083531152463	high
TCGA-C8-A1HI	0.93972602739726	0	89.9469	26.24773	91.13776	54.83505	12.1827	9.640533	16.86042	1.52676199117413	high
TCGA-D8-A147	1.6	0	80.28893	0.09363423	30.72624	107.1804	9.709147	8.741696	24.27795	0.659195167614281	low
TCGA-E9-A5FK	1.22465753424658	0	61.31066	10.49162	39.32122	33.46846	8.812145	9.870148	18.2684	0.751463152247613	low
TCGA-AO-A1KQ	5.15616438356164	0	114.444	0.7893593	47.03484	75.40743	9.725158	15.55451	6.207638	1.73474690287388	high
TCGA-BH-A18R	3.12876712328767	1	140.5294	0.4573171	37.6261	23.82016	13.79199	17.23744	6.535409	1.65681496752237	high
TCGA-AO-A1KO	1.7041095890411	0	29.78963	0.1091809	28.2845	16.84269	15.14121	9.958266	15.28346	0.439523514677724	low
TCGA-BH-A0HP	1.13424657534247	0	46.47717	0.9697512	56.92286	71.41882	13.03318	12.09832	24.71433	0.62397868705048	low
TCGA-GM-A5PV	1.12876712328767	0	62.22387	0.6617242	43.67274	57.82408	13.45568	12.16221	10.53005	0.835992114896066	low
TCGA-E2-A2P5	2.24931506849315	1	65.78558	2.159536	29.59378	101.6124	11.09459	11.66886	12.25174	0.873505940019216	low
TCGA-E2-A1B1	7.26849315068493	0	81.40194	0.3316316	65.01484	75.98837	26.49339	8.180832	13.65443	0.628219184941541	low
TCGA-E2-A1B6	2.37534246575342	0	68.22686	0.2198676	17.89998	45.16014	13.54355	12.90872	15.41913	0.657717809575322	low
TCGA-BH-A0GY	2.52876712328767	0	131.5594	0.8527536	52.30299	257.1459	11.11951	13.07801	7.672123	2.45140195192905	high
TCGA-BH-A0H5	4.43835616438356	0	66.32375	0.2634393	41.82487	31.7695	18.09459	10.14939	28.11271	0.437277470866073	low
TCGA-BH-A1EY	1.47397260273973	1	96.6013	13.63102	69.90803	98.85611	9.306572	11.91762	19.47336	1.43731095183658	high
TCGA-AC-A2FE	6.13698630136986	0	78.72509	1.1164	49.40047	71.90341	13.77084	10.81766	25.55859	0.665103595753384	low
TCGA-LD-A7W6	1.10684931506849	0	45.60726	3.558531	35.83019	51.92806	12.24689	8.473515	13.36104	0.605631686920391	low
TCGA-BH-A0GZ	0.898630136986301	0	43.62248	5.917523	33.37952	125.4096	11.10597	13.8186	12.88992	0.932605423386746	high
TCGA-D8-A1XY	1.37808219178082	0	63.49086	0.9098237	63.60201	165.7259	11.74506	13.16371	6.503066	1.43934875583479	high
TCGA-GI-A2C9	9.15616438356164	0	93.02173	0.1579624	30.25847	124.3808	12.58989	6.694092	17.29387	0.734371478619731	low
TCGA-OL-A6VQ	1.64383561643836	0	47.52664825	5.33539865	62.83189949	98.10851905	15.06186119	6.51482142	15.56256993	0.668900001476046	low
TCGA-AN-A0XS	0.0273972602739726	0	57.62996	1.22307	57.73785	212.5614	9.964282	14.1771	14.5207	1.35166272436737	high
TCGA-S3-AA14	1.24657534246575	0	57.0141	2.312045	59.01291	100.4788	13.27606	13.20474	12.91196	0.995127299110654	high
TCGA-BH-A1FM	3.8027397260274	1	149.5849	2.37339	37.1106	53.71726	11.98424	18.42498	3.003007	2.28175990424631	high
TCGA-A8-A06T	4.42191780821918	0	93.44364	1.332899	38.28616	55.58282	14.54071	14.65694	13.02932	1.01286565075533	high
TCGA-A2-A0CY	4.58356164383562	0	103.1517	9.069754	37.30443	126.6221	2.722401	6.697511	15.27663	1.25081975976312	high
TCGA-A2-A0CZ	4.42739726027397	0	48.2361	1.318752	37.82085	151.6834	14.48188	5.185093	16.52321	0.567674990428396	low
TCGA-C8-A138	1.04109589041096	0	47.47073	2.333338	38.83613	190.7045	10.86822	9.863578	10.93091	0.955039930290145	high
TCGA-AN-A0FS	0.575342465753425	0	61.13065	2.891059	49.8958	23.11315	20.21936	10.91678	21.99496	0.510098250082037	low
TCGA-E2-A15F	1.8027397260274	0	86.33074511	14.49756289	55.24713501	44.22333721	12.32488538	13.7521794	16.5689762	1.18555466254202	high
TCGA-E2-A1B0	4.46849315068493	0	189.4082	3.409573	46.68616	187.6709	10.68181	9.757426	15.07018	2.25593317467276	high
TCGA-A8-A08G	1.66301369863014	0	89.49318	8.819738	31.47574	146.7116	8.084708	10.45983	23.7021	0.977877062115304	high
TCGA-D8-A1JU	1.22465753424658	0	61.79335	1.20976	63.7786	76.0485	18.64127	11.46697	18.9753	0.697894413808098	low
TCGA-E2-A1BC	1.37260273972603	0	64.10977	0.7533266	71.00931	91.05149	13.77851	10.4053	12.31467	0.954840924592659	high
TCGA-E9-A1NI	0.821917808219178	0	102.7565	7.370871	42.02557	127.9856	8.34668	13.43161	8.235582	1.71854947197332	high
TCGA-A2-A4RY	1.77534246575342	0	39.66243	1.470035	36.39725	83.52066	14.14097	10.15101	38.99688	0.350225527603273	low
TCGA-A8-A07R	0.747945205479452	0	289.1946	0.3912637	16.80207	48.27269	21.34443	8.332786	14.47371	1.81510799677112	high
TCGA-A2-A04P	1.5013698630137	1	25.03672	0.4793547	19.22137	64.6304	13.59519	21.35528	13.72496	0.793605928461157	low
TCGA-EW-A2FR	4.58356164383562	0	94.2422	4.098413	41.72889	420.9802	11.66336	8.857288	14.0662	1.89312202844097	high
TCGA-3C-AALK	3.34520547945205	0	49.28574	2.220168	33.84124	178.4111	9.228654	7.837079	14.96323	0.793198935917034	low
TCGA-E9-A1RE	2.88767123287671	0	88.28975	0.6895523	23.34272	39.92067	6.303753	13.57874	4.141018	1.22803991538948	high
TCGA-BH-A28Q	3.06575342465753	0	50.08547	0.6846904	58.84078	70.02049	12.99304	15.45275	20.6634	0.815271106870236	low
TCGA-A2-A0CO	4.02191780821918	0	49.00557	3.291858	41.4668	43.57358	15.22979	7.509795	30.31696	0.381086368377454	low
TCGA-E2-A1LG	4.17260273972603	0	52.1258	0.03959374	9.32751	46.42425	13.30465	8.80105	4.654398	0.602277800269151	low
TCGA-D8-A1X6	1.48219178082192	0	79.46863	0.2026021	39.36358	50.81314	13.40803	11.59058	14.86833	0.786145904805725	low
TCGA-B6-A0X1	20.4246575342466	1	91.58547	0.08716009	67.98674	44.59728	25.96419	8.181686	12.49437	0.662951913844779	low
TCGA-A2-A04V	5.26027397260274	1	38.16164	6.50724	30.10652	80.88028	11.66147	9.185545	8.268383	0.723556348871442	low
TCGA-E9-A1N4	2.73972602739726	0	104.2538	1.009813	59.64819	34.26759	15.40305	8.563868	8.656732	0.978656852972966	high
TCGA-GM-A2DI	7.0958904109589	0	66.29893	6.299511	50.47637	49.25143	14.48202	8.810562	27.63287	0.544155126623962	low
TCGA-AR-A24K	4.24109589041096	0	75.37199	12.72016	58.04934	54.55041	14.50742	16.83898	9.372808	1.43059809510999	high
TCGA-E9-A3Q9	1.53424657534247	0	36.23852	0.5376308	39.21059	30.52745	19.39324	8.460397	7.892172	0.504334875602362	low
TCGA-BH-A0HU	1.07397260273973	0	67.67015	0.5311159	27.33581	97.58835	7.668094	17.89812	36.67269	0.699366134208866	low
TCGA-EW-A1IY	0.706849315068493	0	45.92817	0.5565779	56.72086	64.66231	26.06516	13.84771	14.23475	0.59694213178722	low
TCGA-A2-A0CP	7.70684931506849	0	46.30589	1.094158	37.34528	153.4318	12.98154	7.299775	16.98284	0.631134407042152	low
TCGA-A2-A25C	1.43287671232877	0	75.45189	10.41219	58.66906	81.02244	17.20792	8.012066	11.00488	0.899444515064494	low
TCGA-A2-A0YC	2.71232876712329	0	58.2997	1.387362	41.04602	100.4481	24.39388	12.47806	7.69013	0.724192779161166	low
TCGA-E9-A2JT	0.789041095890411	0	61.93498	1.113779	28.33641	22.58265	14.15127	11.90537	15.96356	0.607563324497821	low
TCGA-A1-A0SO	2.33424657534247	0	62.44531	0.09696191	7.759877	56.859	13.66749	11.19742	10.93191	0.621916953475026	low
TCGA-A8-A07S	0.665753424657534	0	79.41649	6.294888	40.47644	63.41231	10.99462	6.336507	26.13651	0.578988268270444	low
TCGA-E9-A1NG	2.15342465753425	1	128.1604	0.8110954	66.699	276.3718	15.72258	10.00463	10.61419	1.99210730082957	high
TCGA-E2-A14O	3.72328767123288	0	56.39904	0.9896759	33.29618	93.95297	5.009295	14.89441	2.833198	1.35772827684642	high
TCGA-D8-A1JM	1.61643835616438	0	109.7337	0.2276805	45.48916	167.3992	9.198123	12.02797	4.728275	1.80086267870391	high
TCGA-AN-A0FD	0.536986301369863	0	98.66875	4.43727	56.82764	249.3207	8.726166	9.14134	11.80778	1.72741520372836	high
TCGA-BH-A0DG	5.59178082191781	0	56.32992	2.05319	41.03374	157.3391	12.58183	6.950721	14.68744	0.736675385243222	low
TCGA-AN-A04D	0.142465753424658	0	30.78696	0.3075306	14.24524	115.8275	9.993452	24.47806	47.88611	0.515826974375544	low
TCGA-A2-A1G0	1.68767123287671	0	53.8522	0.6141355	32.11763	31.63366	10.45333	12.71393	14.59589	0.703058551588903	low
TCGA-C8-A137	1.03835616438356	0	240.83	0.3867285	59.53105	171.6508	6.64918	8.374302	7.727974	3.86685096262616	high
TCGA-C8-A8HR	1.11780821917808	0	49.6359	1.889545	71.62522	78.57231	9.996462	7.676088	20.67181	0.701020591221935	low
TCGA-BH-A0B4	3.26301369863014	0	68.78777	1.113235	31.64858	206.354	12.10428	8.511014	13.39319	0.915718743128186	high
TCGA-A8-A07E	1.66575342465753	0	77.92289	0.9726979	49.84293	110.8755	14.41673	8.457322	24.17472	0.657568307088806	low
TCGA-D8-A1XF	1.26849315068493	0	51.99417	30.24612	23.2322	65.92792	13.4796	9.664082	6.441207	1.02845191961624	high
TCGA-C8-A12Y	4.04383561643836	0	43.8832	14.61395	47.65643	100.353	6.90314	11.37307	21.10298	0.909486329268144	high
TCGA-BH-A0H0	1.26301369863014	0	70.99111	1.232683	31.3411	2.263419	13.94403	9.331578	14.91977	0.578736953154271	low
TCGA-W8-A86G	0.950684931506849	0	36.98619	3.531039	40.96923	101.9847	14.60714	13.14692	31.23628	0.508726306769748	low
TCGA-B6-A1KN	11.5972602739726	0	56.37165	7.215222	66.35707	137.6513	10.21187	12.13408	5.723441	1.45634180569457	high
TCGA-AR-A0TU	1.94246575342466	0	74.44924	0.1323516	18.73041	15.40294	10.42326	22.17945	20.33102	0.939348932532916	high
TCGA-AO-A03L	6.69041095890411	0	110.4084	0.6861698	42.70366	186.8504	6.74473	8.049719	9.335871	1.50095828246143	high
TCGA-BH-A0B7	7.01095890410959	0	130.5022	4.259093	90.45559	355.4411	6.120922	10.61536	22.0364	2.95560654801805	high
TCGA-OK-A5Q2	0.175342465753425	0	74.54553	22.58998	34.95095	149.2732	14.23014	11.63006	26.85261	0.925929155120689	high
TCGA-AC-A2FM	2.16986301369863	1	84.39762	66.42029	28.83949	29.62814	15.68986	12.74622	11.11594	1.93450154063849	high
TCGA-BH-A0BM	5.13972602739726	0	42.67914	0.6363234	48.23806	90.4484	14.05743	5.392643	12.73699	0.567426735317804	low
TCGA-AC-A3BB	2.7041095890411	0	56.19569	1.328724	47.66177	170.4199	16.20724	8.778635	22.95992	0.640957272448213	low
TCGA-D8-A27T	1.09041095890411	0	71.25818	0.8900894	72.97356	180.285	12.93666	13.04488	14.66881	1.32873461497415	high
TCGA-BH-A1FU	4.62465753424657	1	150.3419	5.18387	72.60824	228.3372	10.03895	8.527035	25.32243	1.77760458943521	high
TCGA-AR-A0TT	7.22191780821918	0	94.44118	19.23726	29.27863	51.2927	15.67708	11.20376	27.61839	0.732157092944968	low
TCGA-EW-A6SC	2.60821917808219	0	72.25817	26.78929	36.82814	68.08143	10.25862	10.53382	15.03146	1.1357282445952	high
TCGA-PL-A8LY	0.0219178082191781	0	45.73826925	0.23407152	41.93991921	79.86367881	16.2311059	11.19035403	67.07014314	0.194147953986605	low
TCGA-AR-A24M	8.07397260273973	0	54.3677	0.8710775	73.48931	127.952	19.12312	12.36841	10.25093	0.983578743712824	high
TCGA-A7-A4SE	1.76438356164384	0	113.2299	1.102309	36.30043	149.2624	17.25379	9.82204	21.32692	0.860520541879831	low
TCGA-JL-A3YW	0.986301369863014	0	143.1622	1.04008	57.49321	478.8704	11.7707	3.40223	10.37959	2.63283341167482	high
TCGA-A2-A04T	6.15342465753425	0	107.0054	0.09327289	16.37344	113.213	29.06086	8.213234	23.45015	0.437830379692932	low
TCGA-B6-A0WV	6.62191780821918	1	196.8277	11.69864	63.3366	54.14031	8.127281	14.98872	12.80541	3.14681166665755	high
TCGA-A8-A07O	0.832876712328767	0	124.9816	1.089651	21.60794	81.14804	9.300045	10.39992	8.349532	1.22960027356068	high
TCGA-AR-A0TZ	8.93698630136986	1	65.71803	9.0252	31.47636	37.986	3.939078	9.681051	7.101085	1.04938323027214	high
TCGA-LL-A740	1.20821917808219	0	91.44279	1.675416	68.55271	354.8833	6.296272	6.082443	15.73695	1.8205328518156	high
TCGA-A2-A0T6	1.57534246575342	0	63.14691	0.8110564	56.8054	204.4014	15.54807	7.526464	16.98131	0.833766141909602	low
TCGA-A2-A3XW	4.12328767123288	0	46.80375	8.286064	19.322	309.8072	7.465819	4.258215	11.48229	0.983759784393587	high
TCGA-BH-A28O	3.06849315068493	0	38.0721	1.71211	34.90134	120.3858	16.27147	10.21808	36.56823	0.373410399792493	low
TCGA-LL-A9Q3	1.45753424657534	0	99.00899	48.17901	16.90511	71.69936	9.141892	6.037776	15.06651	1.34726130873375	high
TCGA-E2-A1IE	6.47123287671233	0	90.46454	10.06407	42.98699	46.45491	9.644273	7.451469	17.40667	0.847817532045105	low
TCGA-A2-A04N	11.9287671232877	0	55.01329	8.410921	58.86295	196.5575	12.66521	11.52015	17.23078	1.11684159511795	high
TCGA-OL-A66L	3.56438356164384	0	39.18343	1.043533	33.63815	48.64354	9.627486	5.738543	22.04024	0.429297714326074	low
TCGA-LQ-A4E4	2.32602739726027	0	68.28438	18.26843	25.11237	46.19242	13.29129	19.07785	9.591739	1.32887108565425	high
TCGA-C8-A3M7	2.83287671232877	1	60.49996	9.960231	44.64806	90.54528	14.71275	10.49802	10.69624	0.907592431780956	low
TCGA-A8-A0A1	1	0	66.6654	0.6880431	56.02573	79.14708	12.29214	12.81633	12.94776	0.977383928907982	high
TCGA-BH-A18G	0.408219178082192	0	97.80879	0.175894	33.15507	604.1043	5.371157	7.05943	7.154468	3.22956034679985	high
TCGA-A2-A1FV	1.95616438356164	0	59.39571	1.304986	46.94925	25.25424	14.11839	8.143931	13.85498	0.604665100702971	low
TCGA-AC-A3W6	0	0	55.84085	8.936979	29.40268	167.9534	7.900077	9.291545	24.35937	0.768869662777205	low
TCGA-B6-A0WT	15.7232876712329	0	53.32338	19.04918	72.59408	124.236	12.75421	8.446319	26.86349	0.84226865290847	low
TCGA-E9-A3QA	2.51506849315069	0	72.9654	0.3751097	20.53318	62.43388	12.40662	12.4962	15.46942	0.723119024395636	low
TCGA-D8-A27K	4.0027397260274	0	46.00288	0.6256646	113.2689	87.92365	15.4278	15.70101	18.29346	1.1718270035089	high
TCGA-B6-A0IN	7.04931506849315	1	59.47644	13.53089	27.23674	56.77027	10.30286	4.868454	19.16402	0.570057738104326	low
TCGA-BH-A18L	2.22191780821918	1	68.7266	64.56771	29.7747	317.0378	9.489474	7.682153	4.329757	3.42850388280198	high
TCGA-AC-A23G	6.15890410958904	0	49.3789	4.29738	49.26729	208.7489	10.1694	4.920207	23.84172	0.67591956698388	low
TCGA-BH-A0DV	5.65479452054795	0	49.48061	2.4446	53.34816	116.3826	13.34054	7.313505	13.06379	0.728407386960241	low
TCGA-EW-A1PC	0.512328767123288	0	120.2921	0.614022	34.21082	177.973	35.9914	12.51375	16.51092	0.72828129530344	low
TCGA-BH-A18U	4.28219178082192	1	178.2808	2.013353	54.20786	111.2213	4.923499	18.62382	6.417367	3.82979638237501	high
TCGA-A2-A0EP	8.96712328767123	0	64.31354	1.609247	44.34768	50.28214	13.58169	7.484096	20.22169	0.553902625268477	low
TCGA-BH-A0BT	6.47945205479452	0	51.31345	8.748601	44.0102	76.20598	14.39255	7.951369	9.365918	0.756545412813677	low
TCGA-AR-A251	6.53972602739726	0	100.1608	0.2707472	16.60286	42.93311	12.89395	14.17273	11.57417	0.930784870401404	high
TCGA-D8-A1JP	1.75068493150685	0	81.18198	2.912698	101.7445	183.9413	11.17786	24.97669	29.77403	2.21405550111577	high
TCGA-AR-A2LK	4.51780821917808	1	83.304	2.475055	46.07183	66.08513	7.354498	18.25727	7.31531	1.65875401213924	high
TCGA-D8-A1X8	2.14520547945205	0	51.91609	2.067009	61.87141	34.19049	17.57636	15.76608	10.39916	0.903463465579492	low
TCGA-EW-A6S9	1.26849315068493	0	98.88682	7.724696	38.33543	135.6631	17.82515	6.326751	9.97678	0.925074583618355	high
TCGA-E9-A5UO	1.15068493150685	0	59.94542	1.140364	15.27234	3.441572	6.922272	7.862295	7.338741	0.64832661028354	low
TCGA-BH-A0DZ	1.35616438356164	0	308.2519	0.4766948	18.91288	165.187	15.08209	8.668919	11.25824	3.39484654755339	high
TCGA-OL-A5D6	3.02465753424658	1	80.51634	2.62996	50.19707	406.3474	7.410935	5.117564	17.46938	1.52721897060647	high
TCGA-AO-A0J8	1.86301369863014	0	59.80511	0.5783732	58.67825	133.1965	8.976996	7.747409	20.77971	0.77780776511581	low
TCGA-E2-A150	5.3013698630137	0	131.5685	0.4440676	39.59677	136.9475	15.58882	16.71926	45.05021	0.788764460591382	low
TCGA-B6-A401	7.11232876712329	0	78.02314	1.476728	44.09032	131.1774	7.488903	10.85464	24.1936	0.882564962192865	low
TCGA-BH-A0BO	6.01917808219178	0	54.97648	2.110276	63.07454	38.38168	18.70422	6.884912	18.80008	0.510606273386195	low
TCGA-E9-A1R7	3.0958904109589	0	64.87252	31.25	59.94335	26.58476	12.94875	43.8565	6.202782	6.013004814924	high
TCGA-BH-A18S	5.5041095890411	1	49.91352	0.3373544	46.86147	40.98061	16.3294	9.446897	8.278141	0.658724972953198	low
TCGA-PE-A5DD	5.35068493150685	0	41.3638	7.351861	38.14064	62.49388	9.542472	11.69075	18.42564	0.709334874903037	low
TCGA-B6-A0I2	11.9479452054795	0	54.26371	0.1301546	20.75775	55.73611	21.79683	6.038716	14.6453	0.382236327687006	low
TCGA-EW-A1OV	2.16164383561644	0	73.08046	3.622638	47.76486	47.54485	7.636335	18.25872	16.67236	1.23591575254903	high
TCGA-D8-A73W	0.668493150684932	0	72.93426	30.49887	48.32872	41.62583	15.99294	6.677813	8.13457	1.04155278180935	high
TCGA-B6-A0IQ	11.7397260273973	0	67.0817	0.2976768	32.76581	206.0754	23.04713	14.82157	28.9184	0.63447303799781	low
TCGA-B6-A0RL	6.76438356164384	1	94.34727	41.01586	38.37174	68.17274	16.58628	14.30991	17.63022	1.5167134697667	high
TCGA-E2-A1LK	0.728767123287671	1	122.0309	0.3436685	20.69881	187.3575	5.689364	6.7939	11.40564	1.29639324528244	high
TCGA-GI-A2C8	0.616438356164384	0	46.73812	6.700763	70.05499	146.6999	8.963992	9.118297	19.59953	0.940250072511739	high
TCGA-BH-A0B0	6.78630136986301	0	66.42745	2.42179	53.60408	201.9435	12.06935	5.030908	22.61353	0.731784867991301	low
TCGA-E2-A14Z	1.54246575342466	1	60.63562	1.227616	64.60146	58.43825	9.132899	19.77587	20.34549	1.19413204804826	high
TCGA-E9-A1RD	0.0931506849315069	0	58.24929	1.140542	64.29947	114.1839	13.36109	14.33116	11.73999	1.13100816470373	high
TCGA-A2-A04W	8.4986301369863	0	104.332	7.19156	84.76494	262.3527	10.00968	5.48915	75.84374	0.44631372810073	low
TCGA-A2-A0EY	5.27397260273973	0	89.46415	6.35826	51.45808	128.1402	12.41561	15.82619	16.98477	1.36243815204008	high
TCGA-E9-A5UP	1.2	0	69.09799	58.58642	52.01603	102.2388	12.7273	9.081702	10.04396	2.00650673220382	high
TCGA-A8-A09Z	0	0	102.1045	34.71808	111.5166	8.097507	8.858283	7.568115	18.09998	1.84883153272078	high
TCGA-D8-A141	1.71506849315068	0	78.77832	1.027425	37.56809	251.0524	10.87566	10.46535	14.0112	1.23163593728158	high
TCGA-E9-A6HE	1.28219178082192	0	38.95928	0.5282126	29.05502	156.0086	8.456973	10.31128	26.01597	0.595712265978144	low
TCGA-GM-A2DC	6.94520547945205	0	44.37227	33.92175	29.66564	60.88328	8.004313	6.535594	20.08306	0.783949471473169	low
TCGA-D8-A27E	1.45205479452055	0	66.43762	0.3898803	51.12112	15.58708	32.4592	12.33366	8.41759	0.534607661039598	low
TCGA-AO-A1KR	6.88493150684932	0	25.98075	0.2208212	21.96984	106.0843	9.848895	7.802984	38.60758	0.306474378857081	low
TCGA-A2-A4S1	2.24657534246575	0	75.18501	0.04331913	27.04213	56.15613	6.344046	3.642281	65.27031	0.19398898651881	low
TCGA-E2-A1LS	4.39452054794521	0	29.28353	0.1051458	17.98502	48.13482	8.293248	9.38857	16.70288	0.492461731051623	low
TCGA-AO-A0J7	1.69315068493151	0	90.13314	2.865354	40.17226	57.8414	14.61493	10.43669	10.88664	0.896781050299082	low
TCGA-A2-A0CL	8.26027397260274	0	84.40489	2.755785	38.58462	62.2671	11.41937	10.37333	31.58808	0.585965169543546	low
TCGA-BH-A0WA	1.92054794520548	0	205.278	0.4355783	28.99181	144.6906	8.86058	8.657667	18.17536	1.81775579131962	high
TCGA-B6-A0WX	1.75068493150685	1	46.76466	0.5003251	49.96983	325.0461	11.72499	15.17728	17.41386	1.40833104754636	high
TCGA-AR-A24L	7.85205479452055	1	63.67905	1.991725	74.6626	88.81693	14.54898	11.38434	8.010132	1.1128230128934	high
TCGA-C8-A1HJ	0.0136986301369863	0	51.61816	0.174482	12.65232	37.33879	20.41658	23.41178	9.143443	0.862479533043172	low
TCGA-E2-A1IN	1.84931506849315	0	56.54941	10.49412	51.00786	229.3035	12.30355	11.85492	13.30508	1.32167637902813	high
TCGA-AO-A0JD	6	0	171.0979	0.1296702	48.9758	32.93299	15.50686	23.00195	7.17566	2.66298486291695	high
TCGA-A8-A08Z	3.33424657534247	0	122.5824	1.879672	46.39698	151.3847	10.72154	11.79844	19.85325	1.31639430939413	high
TCGA-A8-A079	0.750684931506849	0	71.77403	3.833538	53.25601	83.89506	6.091853	10.77668	12.87432	1.12154155046574	high
TCGA-D8-A1JB	4.62465753424657	0	78.17836	13.4127	64.20458	69.11787	23.76741	12.90175	19.41503	0.835879700100574	low
TCGA-AN-A0FW	0.0301369863013699	0	91.22992	14.14605	36.17118	28.73057	13.74068	7.472964	10.32769	0.878428638099951	low
TCGA-A8-A06N	0	0	109.3326	18.71558	34.00513	21.64595	12.90776	8.722283	6.706125	1.19185330100832	high
TCGA-E2-A15L	1.71506849315068	0	66.12064	0.9394565	48.93745	145.0425	19.76692	14.36636	9.748717	1.01903719868817	high
TCGA-LL-A7T0	1.03013698630137	0	40.96233	0.9153421	23.52106	110.3254	8.28762	18.16569	9.93154	1.0823837125653	high
TCGA-A8-A07G	1.58082191780822	0	102.9096	2.095163	49.57974	231.0163	10.02217	11.03019	13.71009	1.58949794207701	high
TCGA-E2-A14X	2.66301369863014	0	82.96043	0.2500732	18.86893	165.3041	15.99264	17.76302	8.835591	1.25899681290675	high
TCGA-LL-A441	2.72876712328767	0	59.36565	1.073901	26.09545	81.41046	11.71196	10.92411	16.00315	0.678394007915395	low
TCGA-A8-A08P	2.58356164383562	0	82.53921	1.857619	45.68949	135.6374	10.71244	10.77222	14.94216	1.0519818597381	high
TCGA-E9-A5FL	0.0657534246575342	0	31.74227	0.4606422	13.57732	235.0633	8.531529	8.409256	12.92481	0.748921823980874	low
TCGA-E9-A22E	2.4986301369863	0	74.32667	0.9135376	53.6903	248.8722	9.320237	9.635446	8.250029	1.50782106471723	high
TCGA-D8-A4Z1	1.80547945205479	0	49.63382273	3.3125106	44.5036531	51.77187441	21.49413393	13.9489838	23.57863045	0.522210032426425	low
TCGA-EW-A1OW	1.9013698630137	0	114.5661	0.5234168	34.85671	158.0328	14.42499	13.81864	15.69608	1.26278689695167	high
TCGA-C8-A1HN	1.07945205479452	0	122.6956	50.47123	71.39951	139.4527	14.27706	20.08743	9.458407	4.86236189995647	high
TCGA-C8-A275	0.00273972602739726	0	130.4164	0.3429831	45.95523	158.4056	7.230556	11.66537	7.543724	1.96438204583335	high
TCGA-A8-A08A	0.0821917808219178	0	61.86697	8.811468	33.08339	145.0927	10.8418	8.480337	22.98857	0.718567444011969	low
TCGA-A2-A0CR	8.99452054794521	0	46.04829	0.9518747	26.51723	54.18457	11.02628	7.148704	26.59914	0.400838306653107	low
TCGA-AQ-A04L	10.841095890411	0	98.54695	0.3069369	61.50445	211.1838	10.34471	20.54578	34.48227	1.47426170154976	high
TCGA-E9-A295	1.02739726027397	0	69.89171	11.78462	33.28027	134.416	9.41494	10.17556	7.268871	1.22616257478029	high
TCGA-A2-A0CQ	7.38356164383562	0	27.76458	1.1339	39.58205	48.41874	6.393166	6.868308	22.67243	0.46728446252023	low
TCGA-E9-A1N6	1.85753424657534	1	94.91905	5.008593	50.35902	153.0211	10.29845	15.21319	15.56844	1.53597162039612	high
TCGA-AO-A0JI	4.18630136986301	0	58.37478	6.624576	29.76118	48.51709	28.24332	6.424617	6.740699	0.46118360592006	low
TCGA-BH-A0B9	4.30684931506849	0	89.19867	0.07435816	18.9747	22.04269	14.19699	10.60439	6.633164	0.778510333249789	low
TCGA-B6-A0I6	2.71506849315068	1	115.0145	0.9389431	20.73314	93.32198	11.97519	12.34008	24.26835	0.835637078595201	low
TCGA-BH-AB28	0.786301369863014	0	55.08819	0.8444157	58.03701	110.6361	12.72023	12.14871	15.84787	0.88670901852223	low
TCGA-BH-A0B8	4.2986301369863	0	63.68405	1.306118	52.67819	53.06031	9.097947	5.01006	11.79153	0.708915884733464	low
TCGA-A8-A076	4.4986301369863	0	129.4828	0.4926575	30.77121	208.1743	10.26497	10.26251	10.26778	1.61255333089582	high
TCGA-LL-A73Y	1.30684931506849	0	59.18448	1.158934	28.19777	120.7453	17.32387	9.931664	11.57423	0.684483840160416	low
TCGA-S3-A6ZF	1.37534246575342	0	49.67906	15.37726	145.8918	163.5391	12.93182	10.30877	15.55162	1.89654266180233	high
TCGA-AC-A2BK	6.08767123287671	0	184.3163	0.1154033	55.0863	34.10892	21.4784	6.185536	18.21838	0.967069538790036	high
TCGA-AC-A3OD	1.23561643835616	0	20.03992874	0.38629601	41.69548805	15.01162402	12.16806285	14.54292902	23.68226838	0.491861554628832	low
TCGA-E2-A155	1.75342465753425	0	107.3434	34.29566	71.31996	76.83325	9.73908	13.55819	17.99028	2.15956577837093	high
TCGA-GM-A2DN	8.46849315068493	0	54.9201	0.8639279	59.60526	129.6325	14.96625	11.6316	15.1584	0.873187877238287	low
TCGA-BH-A0HN	1.41369863013699	0	49.06951	0.3643042	33.16207	51.46702	11.9085	10.14361	24.5844	0.490618369299805	low
TCGA-E2-A14U	3.61095890410959	0	50.60049	6.965938	48.26738	73.70356	14.2103	11.4812	40.09112	0.441493988578144	low
TCGA-LL-A5YO	1.20547945205479	0	115.2129	1.300884	26.38821	175.1159	16.28869	9.023352	24.17863	0.803192494447423	low
TCGA-HN-A2OB	5.15890410958904	0	42.486	0.9662735	37.59232	82.98623	13.6521	9.483823	32.14112	0.408908528944765	low
TCGA-C8-A12N	0.980821917808219	0	51.90034	1.075737	54.43905	211.638	10.37505	10.81	14.51022	1.08578451015019	high
TCGA-AQ-A54O	2.74246575342466	0	33.87075324	2.91594981	34.1977464	54.92738242	14.93486219	8.13530176	16.21459796	0.47906588366512	low
TCGA-D8-A1JE	1.57534246575342	0	87.47175	0.9058703	108.5624	141.0986	28.19652	12.28614	8.774484	1.27579112421462	high
TCGA-A7-A6VV	0.857534246575342	0	114.4707	1.148626	15.77878	124.3659	15.64955	9.966244	22.45156	0.737995084752376	low
TCGA-AC-A7VB	0.684931506849315	0	103.6844	41.69989	42.32101	57.37423	15.46573	17.65536	20.15166	1.83295360022852	high
TCGA-A2-A0YH	1.80547945205479	0	117.6292	32.14128	33.51839	81.8315	9.032341	8.85387	16.21508	1.52897033843439	high
TCGA-D8-A145	1.12328767123288	0	72.02207	6.110812	38.69842	44.60332	14.28916	12.87616	34.45459	0.532153280220928	low
TCGA-D8-A1JS	1.01643835616438	0	95.22533	0.3544258	33.50595	44.9945	11.15372	13.11812	4.472047	1.18432253135953	high
TCGA-A1-A0SM	0.663013698630137	0	49.76889	9.717973	68.09222	247.8547	12.97413	9.665223	14.62533	1.26039808337747	high
TCGA-BH-A0HW	4.27671232876712	0	85.32304	5.855091	26.96625	3.214234	14.52262	6.199656	3.184747	0.73517123025282	low
TCGA-BH-A42V	1.73972602739726	0	52.21893	16.42182	33.91866	39.44699	17.42654	7.317443	24.56677	0.468907870039104	low
TCGA-GM-A2DD	6.25205479452055	0	137.757	0.6825514	44.77903	208.6124	8.62285	5.896919	21.9097	1.2362025428226	high
TCGA-A2-A25F	0.882191780821918	0	96.99087	0.8067713	54.71905	20.23959	16.72625	11.57077	23.98424	0.685315309196649	low
TCGA-E9-A54Y	1.05205479452055	0	15.85066	0.2316835	27.21083	58.65955	8.074917	8.785572	2.569467	0.661796861411173	low
TCGA-AN-A0XO	1.02739726027397	0	100.4715	10.55461	77.58425	326.7336	9.898391	11.78872	24.69845	2.0814345120659	high
TCGA-A2-A0D0	5.61095890410959	0	59.65107	0.1080353	19.17642	52.84615	11.56974	26.61736	46.45964	0.608112636426338	low
TCGA-LD-A66U	1.15616438356164	0	33.92259	0.6623619	20.16462	60.54398	10.30458	7.148904	17.8937	0.445854087272655	low
TCGA-D8-A1X7	1.39452054794521	0	64.0169	0.6644204	79.54499	49.43171	15.66427	16.88543	33.20744	0.730266279115058	low
TCGA-AR-A1AK	8.65479452054795	0	57.66585	0.923215	38.28186	64.62098	9.794867	11.01947	18.2945	0.700383531904505	low
TCGA-A8-A094	0	0	234.0661	0.1835928	46.59567	249.9711	10.51025	19.91067	12.49526	5.40770816606062	high
TCGA-A8-A086	1.08493150684932	0	90.17026	1.164316	39.59418	98.94463	11.13032	9.579836	15.24561	0.908070055504249	high
TCGA-B6-A0WS	8.12328767123288	1	72.7519	0.6675276	42.94993	119.958	14.47171	11.05429	21.47585	0.734856403500188	low
TCGA-A8-A09A	0.832876712328767	0	63.08568	20.7086	56.03637	278.3889	10.03993	9.146984	14.20368	1.67098615340447	high
TCGA-BH-A0DL	6.52328767123288	0	111.1808	0.1950987	39.08363	320.4155	11.05817	8.901028	10.12992	1.76830069132492	high
TCGA-A2-A3XS	2.82739726027397	1	80.07798	1.244019	22.14774	379.3703	16.58356	8.959842	17.49447	1.1041782304187	high
TCGA-A8-A06P	1.08493150684932	0	80.12981	3.042861	34.60801	126.4011	13.34773	8.206024	10.29477	0.892317260715254	low
TCGA-E9-A1RI	2.96986301369863	0	63.41107	0.779335	43.4214	115.8522	19.82117	9.764224	8.704864	0.75841169944377	low
TCGA-AO-A0J2	2.73150684931507	0	219.9936	0.2517295	190.034	279.3018	20.79675	10.79986	17.37396	6.12180608410409	high
TCGA-A8-A07Z	3.75616438356164	0	108.3534	11.50814	49.93142	17.09838	11.33034	6.606201	14.92423	0.928938875113219	high
TCGA-S3-A6ZG	1.09315068493151	0	67.77775	0.8713133	45.92061	62.17776	14.11614	10.98692	8.920033	0.860818025917562	low
TCGA-BH-A0HY	4.23287671232877	0	61.58141	0.7442628	47.29967	202.1922	11.32139	6.929283	16.99896	0.837693610828198	low
TCGA-E2-A15H	1.07671232876712	0	80.93494	3.596751	50.25576	114.1264	6.059393	7.666739	8.587651	1.19018267353435	high
TCGA-A8-A0A9	2.25205479452055	0	62.49767	3.256275	51.81878	69.74982	8.696476	12.54779	13.23922	1.01267071077712	high
TCGA-B6-A0WW	1.52876712328767	1	64.64249375	0.71109097	60.5413412	251.00523643	5.52918415	13.77784229	8.05049242	1.97009969360414	high
TCGA-BH-A1FH	2.83287671232877	1	51.19173	1.656185	45.99783	63.64837	19.51196	10.04994	45.18589	0.290976935828483	low
TCGA-D8-A1JK	0	0	251.1537	0.5208314	60.26899	268.5979	15.82722	9.931903	15.10803	3.65171301635743	high
TCGA-A7-A0DA	2.97260273972603	0	85.74628	1.289681	19.43371	324.9565	14.79609	6.941929	21.51816	0.878713289429454	low
TCGA-A2-A0ES	6	0	57.14155	0.4577448	65.88594	36.24517	23.04131	9.514633	27.84019	0.420556777916246	low
TCGA-A8-A06X	2.58356164383562	1	124.6952	22.0821	64.81179	215.2872	11.57766	11.80489	20.5247	2.18050164052916	high
TCGA-A2-A0YJ	1.55068493150685	0	140.2225	0.3393753	29.99756	402.9251	8.498274	17.78585	22.55938	2.8411347060484	high
TCGA-E2-A1IK	4.93150684931507	0	77.57098	0.2532739	45.85029	13.48093	17.163	9.065776	9.781134	0.683691107849981	low
TCGA-S3-AA17	1.16164383561644	0	62.63141681	33.77040705	33.73340993	67.58007724	2.84592639	10.64779984	14.49289385	1.41501676775044	high
TCGA-S3-AA15	1.15342465753425	0	78.66666717	1.30401607	27.51984325	141.04638586	14.96407029	7.40260036	28.71022105	0.520741051740556	low
TCGA-BH-A0E1	1.30684931506849	0	48.50361	0.8856396	38.42626	43.51878	21.34069	5.937902	16.4562	0.393275478685129	low
TCGA-AN-A0FZ	0.0273972602739726	0	100.1673	5.444957	30.2956	120.3973	11.15534	12.08251	13.16879	1.18047171113333	high
TCGA-E2-A1IO	5.08219178082192	0	52.32879	1.327047	66.20643	126.841	7.649444	8.219118	50.54664	0.419699245592632	low
TCGA-B6-A1KC	3.63287671232877	0	94.85338	4.513957	45.84907	72.36327	25.53545	7.893957	6.826224	0.749533769124168	low
TCGA-AR-A255	4.90958904109589	0	74.85078	4.066687	42.93487	117.1988	15.29854	11.50266	16.26233	0.870715423119193	low
TCGA-A2-A0YG	1.82465753424658	0	98.42594	23.18714	72.58692	176.7592	7.225829	14.04604	27.53185	1.91567769870995	high
TCGA-B6-A0RT	7.45479452054794	0	76.33609	0.260279	39.89378	87.64123	13.4053	10.44462	27.13374	0.603405746489053	low
TCGA-S3-A6ZH	1.41095890410959	0	98.3995	0.1442061	34.94058	92.15734	9.524127	8.312886	15.77809	0.878782872458022	low
TCGA-OL-A5RZ	1.86027397260274	0	84.85324	0.5814885	36.47619	183.2057	11.72138	12.43835	7.823006	1.34398214175682	high
TCGA-AQ-A1H3	2.70958904109589	0	52.63883	0.7225737	59.47591	127.0531	14.3386	11.89056	15.2757	0.875097714406141	low
TCGA-E2-A573	2.90958904109589	0	113.5568	0.4773315	24.81228	81.84794	18.65266	15.02689	20.36565	0.854275969446044	low
TCGA-B6-A0WY	9.48219178082192	1	49.41065	1.017742	61.76302	162.5745	11.82998	7.818051	78.33777	0.203121695196237	low
TCGA-AC-A3W7	1.29041095890411	0	53.01156	1.839499	45.03933	160.9115	11.25498	11.38776	23.11064	0.77304791980885	low
TCGA-EW-A6SA	1.3972602739726	0	101.9463	1.271445	49.93601	16.80644	13.73103	14.44377	6.929598	1.23085800814709	high
TCGA-C8-A26Y	0	0	210.7537	0.7196613	126.0803	365.198	13.99034	11.67981	20.35348	5.33317272867224	high
TCGA-AC-A3HN	1.35890410958904	0	52.91966	1.50987	51.95658	169.7926	13.17676	11.03009	17.52738	0.870645340956202	low
TCGA-E2-A14P	3.41369863013699	0	170.4085	1.887155	39.37477	327.726	6.524925	8.470845	17.28296	2.5068896069766	high
TCGA-EW-A1OZ	3.36712328767123	0	129.6818	0.5239417	46.54861	163.5236	6.135219	12.33905	7.293468	2.11832289852781	high
TCGA-B6-A0WZ	17.2383561643836	0	48.63075	0.5892979	60.03443	125.4911	13.4986	9.50857	23.28246	0.65489656516362	low
TCGA-C8-A1HF	0.90958904109589	0	103.9108	0.328186	38.71894	123.7667	10.33344	12.14584	26.0243	0.91877280135914	high
TCGA-BH-A0RX	0.465753424657534	0	73.0206	0.7654294	36.75625	113.7842	12.94968	6.600516	34.65877	0.444523099269655	low
TCGA-AN-A0FK	0.583561643835616	0	86.70314	0.885123	61.21355	32.41712	7.293971	13.17237	5.286608	1.42889202774363	high
TCGA-BH-A0C7	7.58082191780822	0	45.21344	37.65957	67.32128	65.39967	11.34487	17.25044	11.11186	1.91675808595896	high
TCGA-BH-A0DX	5.90684931506849	0	64.64688	0.7322349	54.68486	116.2916	12.15189	18.86516	18.28994	1.20038605628484	high
TCGA-A7-A5ZW	0.893150684931507	0	58.35809	1.462617	53.8268	156.8726	25.87316	11.42011	19.74782	0.62099030800813	low
TCGA-E2-A10E	2.36986301369863	0	73.53857	3.377319	72.36816	93.99936	19.2173	17.06392	11.46273	1.26652321814958	high
TCGA-E2-A105	3.58356164383562	0	53.31133	16.84777	28.27682	69.23057	14.48292	16.68827	18.77422	0.902573562272626	low
TCGA-E2-A158	1.23287671232877	0	54.86853	0.3425112	42.86482	52.7345	25.12022	5.501196	6.587803	0.474141453021542	low
TCGA-BH-A202	2.17808219178082	0	165.848	0.5650066	71.75779	89.62136	10.48426	14.76556	22.92356	1.87780060075732	high
TCGA-D8-A1XS	1.35890410958904	0	80.08942	0.5490506	66.46286	163.5422	16.77093	18.17475	8.405003	1.69270339963571	high
TCGA-AR-A5QP	1.7041095890411	0	62.13994	0.6097715	45.54469	78.37335	17.96139	12.18071	13.40344	0.73784089710345	low
TCGA-A8-A06O	1.08493150684932	0	70.11662	0.7395411	31.86196	59.72449	11.36739	15.2833	12.55044	0.945815721511591	high
TCGA-A8-A082	1.5041095890411	0	84.00707	1.027983	31.79747	44.59436	14.09401	8.817217	21.48558	0.576778028626732	low
TCGA-A8-A08I	1	0	122.0887	1.98205	71.44192	30.61142	7.515575	47.92502	58.10531	2.6802489323193	high
TCGA-E2-A14W	2.66849315068493	0	101.2634	0.1709168	54.50934	95.46046	10.81621	15.09981	15.08437	1.35251222446898	high
TCGA-A2-A1FX	5.06027397260274	0	56.42399	29.7412	39.1425	32.29564	12.55912	9.332728	6.808275	1.08499745247836	high
TCGA-EW-A1P6	1.53972602739726	0	59.58013	14.61295	25.11428	131.0613	12.26595	16.14177	9.182712	1.30195100125385	high
TCGA-AO-A0JJ	5.16986301369863	0	54.92838	0.4760304	52.38876	42.20585	19.19656	9.425452	16.06353	0.551522593707729	low
TCGA-A8-A092	2.58082191780822	0	107.5387	0.4986504	44.63628	122.782	9.760779	16.38166	15.22073	1.52153018612372	high
TCGA-AN-A0FV	0.0273972602739726	0	437.7347	1.229488	110.9873	301.24	6.860004	6.850409	13.34195	20.2315063448863	high
TCGA-A8-A0A4	1.08493150684932	0	56.90538	5.714563	45.4605	15.01958	12.74978	8.378151	25.44538	0.494051804351669	low
TCGA-E9-A1ND	2.2958904109589	0	198.9572	0.3291091	36.15448	96.30206	15.76362	5.150004	31.28178	0.883859199641664	low
TCGA-A2-A3XV	1.91506849315068	0	57.40825	0.5892012	39.86949	47.66693	6.614605	4.828319	3.693895	0.779263725163851	low
TCGA-A8-A096	0	0	64.63945	0.8182243	66.01654	148.0985	11.16296	11.05726	18.69195	0.99709879334267	high
TCGA-AR-A0TQ	7.62739726027397	0	103.3235	0.4216369	22.69488	32.79044	6.236386	7.882325	9.177637	0.919507706333934	high
TCGA-BH-A0AU	5.24383561643836	0	62.83947	24.82433	31.04962	125.2373	10.98027	10.67178	17.6493	1.05376289954196	high
TCGA-A7-A0D9	3.12054794520548	0	57.77055	15.98565	39.60444	151.0173	11.32392	13.37011	23.03991	0.996874629573297	high
TCGA-AN-A0XV	0.443835616438356	0	50.12112	4.549778	87.03016	110.4682	13.0682	15.02298	9.706165	1.40538137737043	high
TCGA-C8-A26V	1.68767123287671	0	117.159	0.2649004	61.35609	104.5227	6.946512	16.30689	29.54652	1.33975906757056	high
TCGA-BH-A0HQ	3.07123287671233	0	70.77104	2.754825	63.6811	221.8827	9.290946	14.1108	17.70183	1.49989394318891	high
TCGA-AR-A5QQ	0.882191780821918	1	211.2561	0.3241858	26.76547	360.8261	9.736028	7.513742	17.51347	2.75710937365533	high
TCGA-AC-A2FB	3.38082191780822	0	68.61984	0.7202528	58.21714	33.23189	11.74156	10.67528	19.33126	0.729383873792801	low
TCGA-AR-A250	6.23013698630137	0	106.3103	2.806312	50.57358	152.6803	12.89435	10.0558	10.01964	1.35540007315811	high
TCGA-EW-A1P3	4.41369863013699	0	35.01633	1.152338	36.63886	114.0518	6.260772	12.4255	14.22268	0.85264021381226	low
TCGA-AN-A03Y	0.0273972602739726	0	91.42643	0.3566817	57.3356	39.96161	5.227915	16.33799	8.439468	1.6335864341855	high
TCGA-BH-A0HK	0.487671232876712	0	59.16685	0.5323712	30.46637	42.60594	19.34313	7.360144	5.621859	0.567235954213221	low
TCGA-E2-A1II	2.80821917808219	0	86.62519	0.1305422	31.20176	6.717482	17.89598	12.57992	19.32208	0.599001898522826	low
TCGA-E2-A1LI	8.55068493150685	0	62.54163	0.1814519	17.09126	94.55389	15.01679	12.39572	10.1814	0.741311305482893	low
TCGA-AO-A0J5	2.16986301369863	1	54.7818	3.076255	48.61397	157.0181	9.501576	8.076689	11.99789	0.937091150201917	high
TCGA-A8-A085	3.07945205479452	0	67.98031	1.256315	88.96511	38.40207	10.05623	11.02718	17.52134	0.995234789030196	high
TCGA-D8-A1JT	1.10958904109589	0	56.01797	0.1122806	41.05691	26.51679	21.84018	14.44109	4.127819	0.757403510982342	low
TCGA-AC-A3YJ	2.06575342465753	0	82.00646	0.5474992	52.58811	10.1265	17.76228	7.243459	22.88493	0.495606623383945	low
TCGA-C8-A1HG	0.945205479452055	0	96.24278	9.139147	30.46393	77.03659	10.5309	9.979823	14.20892	1.00235854184907	high
TCGA-GM-A2DO	7.11232876712329	0	42.97809911	11.84390158	29.80379131	32.57213726	14.93940004	12.74049048	15.90647614	0.65509314993237	low
TCGA-BH-A1F5	7.43013698630137	1	51.12227	9.074885	46.96148	46.84491	17.82479	14.73157	6.545357	0.955913329096485	high
TCGA-A2-A04R	10.1616438356164	0	67.53668	0.4675651	35.09713	40.07889	14.60202	6.958102	5.460503	0.681246137390367	low
TCGA-AN-A04A	0.246575342465753	0	83.24809	5.67208	77.77803	140.468	7.731111	6.574881	14.68876	1.24764448239396	high
TCGA-A7-A3RF	1.11780821917808	0	168.1258	3.018719	22.25069	5.981555	16.70344	5.841495	15.64588	0.81782241523551	low
TCGA-D8-A1X9	1.99178082191781	0	94.5542	0.7380908	46.97849	93.37197	8.890092	14.13167	11.24516	1.36034819765998	high
TCGA-AR-A1AN	8	0	63.02558	2.30815	40.67724	82.9218	21.8441	8.048914	19.35533	0.49116571019609	low
TCGA-AO-A12D	6.89041095890411	0	90.63334	1.295203	72.54281	487.6128	7.941545	10.40784	21.11081	2.50676289686163	high
TCGA-AC-A2B8	1.85479452054795	0	65.34209	4.369366	61.88319	88.10727	16.24989	10.23731	26.07707	0.64802092179823	low
TCGA-AR-A2LR	2.31780821917808	0	65.76394	1.626201	22.00776	71.58798	25.39111	6.352488	36.61062	0.24667519979337	low
TCGA-AO-A1KP	8.09041095890411	0	47.53328	3.248836	32.75747	69.07981	25.6623	19.04175	2.074972	0.902760472527967	low
TCGA-A2-A1G6	1.37260273972603	0	49.23541	0.2096075	49.58437	45.62307	24.83056	14.85758	22.2359	0.501667639579951	low
TCGA-A2-A3XZ	3.19178082191781	0	94.82092	9.631476	43.1054	132.9471	17.85712	7.516599	21.70218	0.767260596234567	low
TCGA-A2-A0YM	2.64383561643836	0	104.2163	0.1825939	31.03857	188.7513	7.062903	9.636637	25.47294	0.987740607102113	high
TCGA-E2-A1B5	2.6958904109589	0	93.05463	2.615933	35.37678	15.30438	11.1907	10.10322	10.04471	0.884993556846267	low
TCGA-AR-A24H	13.0849315068493	0	67.06761	0.4074944	18.20646	34.35794	23.52885	17.1638	8.997923	0.692166082599804	low
TCGA-LL-A5YN	1.22465753424658	0	60.89629	3.972448	34.68114	82.88959	10.07455	7.326657	13.6362	0.709480923181283	low
TCGA-B6-A0RM	6.5013698630137	1	76.70687	30.0487	36.10024	9.417469	9.905924	12.65653	5.274066	1.48275539190316	high
TCGA-5T-A9QA	0.83013698630137	0	54.88681	16.85986	26.27131	58.58731	22.67398	8.753528	4.09788	0.70189556710201	low
TCGA-A2-A0SY	3.69041095890411	0	67.56566	1.992473	39.18685	42.83921	14.55983	8.337099	17.67204	0.580436073919509	low
TCGA-A1-A0SB	0.70958904109589	0	41.21151398	0.08750547	42.48847688	79.95768135	11.83834731	11.50826713	19.80072041	0.620900565359854	low
TCGA-AO-A12G	4.49041095890411	0	106.4052	1.357979	43.93234	52.09077	14.01562	11.19767	25.07222	0.751678289460271	low
TCGA-OL-A6VO	2.35068493150685	0	78.61292	0.2224942	9.20157	34.46701	30.63741	8.897257	11.81394	0.382030983164409	low
TCGA-E2-A14T	6.33150684931507	0	121.8252	25.72671	57.31852	21.3785	13.87078	6.678425	12.7063	1.28410348128056	high
TCGA-A7-A3J1	0.93972602739726	0	49.57137	1.931768	43.41422	58.01884	15.15161	8.758996	34.55429	0.376972014090266	low
TCGA-AR-A5QM	4.56164383561644	0	41.8466	2.591363	37.4664	45.64186	9.093934	9.955026	20.36566	0.575050157981287	low
TCGA-E9-A1R5	0.252054794520548	0	74.08589	39.80862	40.03852	189.8999	14.06297	13.12703	14.58776	1.85678706121472	high
TCGA-E2-A14Q	3.18630136986301	0	53.27174	0.7480809	47.90896	55.49785	12.54918	10.92742	24.44154	0.573520893517321	low
TCGA-E2-A14Y	5.77808219178082	0	155.8799	0.1586707	20.28001	122.6369	11.2173	9.323182	4.274628	1.58795581253921	high
TCGA-E9-A1NH	1.57808219178082	0	70.55187	1.855898	56.49944	182.8846	11.36534	10.37864	25.88653	0.872310350298512	low
TCGA-BH-A1F6	8.12328767123288	1	131.8727	0.2430423	37.89476	170.8197	34.93062	9.257876	8.972888	0.829784927682269	low
TCGA-A2-A0YL	4.03835616438356	0	53.26967	2.922088	66.7388	100.73	13.5824	13.09272	29.48752	0.700762024220485	low
TCGA-D8-A1XJ	1.81917808219178	0	266.5934	5.753259	52.23355	123.0801	11.24521	17.40553	8.630766	5.46196114644184	high
TCGA-BH-A18N	1.28219178082192	1	71.71775	1.223833	44.37039	67.43848	16.23933	10.60029	8.858979	0.827876905767243	low
TCGA-A8-A09E	4.08767123287671	0	93.67371	17.08234	47.65357	162.6141	11.96356	9.711541	11.1455	1.49908823738748	high
TCGA-D8-A27L	1.36712328767123	0	63.77215	1.979185	54.1681	132.4786	16.9237	11.86058	16.8408	0.842554447830846	low
TCGA-A8-A06Y	2.16712328767123	0	67.53755	2.43876	37.43873	42.26455	18.53632	13.14305	9.038214	0.781158779459246	low
TCGA-AO-A03V	3.7013698630137	0	83.44494	30.92662	79.84828	120.6053	10.73971	10.83807	49.09494	0.882765467579714	low
TCGA-S3-AA11	1.15342465753425	0	61.65678	0.830126	35.64839	54.2918	15.21135	12.08892	29.11493	0.493896164749072	low
TCGA-AR-A5QN	1.33698630136986	0	66.79018	8.805281	59.32957	80.46039	18.1485	11.84054	13.73554	0.907544794943244	low
TCGA-A8-A09D	4.16986301369863	0	74.48389	10.97769	42.91272	133.7375	12.00005	6.033135	19.19606	0.791735679467585	low
TCGA-OL-A5RY	2.06027397260274	0	94.53027	1.154969	42.32113	228.7518	16.93555	7.393598	19.99954	0.877501370210544	low
TCGA-B6-A0RV	14.1260273972603	0	88.84115	0.550708	51.99292	42.90508	17.11483	10.07447	29.78823	0.543983743457872	low
TCGA-A7-A0CG	2.85753424657534	0	69.55385	0.8245241	62.68671	45.46481	18.27277	11.40629	15.66804	0.736413636382133	low
TCGA-AO-A128	8.8986301369863	0	116.1712	0.08584775	35.81386	15.39361	16.04567	10.86702	50.33688	0.366077546750133	low
TCGA-AC-A3QQ	2.01095890410959	0	15.1912147	0.65513166	37.04466584	28.56876369	6.82442992	8.35334512	15.35368623	0.503771904108205	low
TCGA-A8-A08H	0	0	86.98734	1.127249	50.8562	43.84953	17.2226	8.929338	26.37184	0.552092397747498	low
TCGA-WT-AB41	4.41369863013699	0	37.67624	9.48701	21.98974	71.18593	8.957861	13.66111	10.1459	0.873249096395392	low
TCGA-BH-A5IZ	1.55342465753425	0	86.78254	0.3128566	40.00473	277.7777	40.46748	10.72556	18.72531	0.589553498589209	low
TCGA-AN-A0AL	0.621917808219178	0	124.128	0.665566	32.69708	153.6042	8.032819	8.388288	36.278	0.766614135466859	low
TCGA-E2-A1BD	3.1041095890411	0	40.23206	1.82566	54.4211	77.688	8.410516	11.9027	13.97918	0.859454413837398	low
TCGA-D8-A1J8	1.18082191780822	0	280.1001	0.2186632	74.51592	55.24522	16.08525	18.87817	8.005524	5.27882888284123	high
TCGA-BH-A0DI	2.4986301369863	0	60.45805	1.353635	55.96759	294.3077	11.24951	6.951146	29.68911	0.810515407557505	low
TCGA-B6-A0IG	12.2082191780822	1	164.5639	9.605597	61.33247	122.4526	10.27119	9.512318	10.32923	2.23837065480965	high
TCGA-EW-A1IW	1.01643835616438	0	85.61056	0.6886039	73.59481	131.9309	15.21854	18.17746	12.47563	1.63359261942216	high
TCGA-BH-A0AV	4.98630136986301	0	142.6398	0.4606792	41.35717	78.21725	16.6029	4.219409	12.8251	0.880139136622337	low
TCGA-AC-A23E	1.91232876712329	0	339.6331	0.5611031	75.01565	138.3582	10.7244	11.12788	17.96654	6.00915628675638	high
TCGA-B6-A0X0	10.8082191780822	1	37.8039	0.4318182	61.89888	90.75543	10.39596	13.03608	20.29841	0.776085181445206	low
TCGA-A1-A0SF	4.00821917808219	0	60.85516	5.134037	62.91954	80.0857	8.750696	6.974915	19.27774	0.770562584194483	low
TCGA-AN-A0XT	0.0273972602739726	0	60.54647	7.204889	54.43837	5.745485	13.46206	11.47838	15.17452	0.759751019641823	low
TCGA-MS-A51U	1.86575342465753	0	57.13371	0.9332467	32.15358	82.28259	12.61538	7.378926	15.40685	0.589636328488213	low
TCGA-A2-A3XT	6.91780821917808	0	99.80817	3.669375	28.56387	60.51327	20.89964	17.01531	26.39633	0.721212994059934	low
TCGA-AC-A7VC	0.00273972602739726	0	98.4348	2.728953	12.3805	65.77508	6.582594	7.965595	3.623843	1.04012528731637	high
TCGA-A2-A3KC	1.73972602739726	0	50.6237	1.665059	42.44226	141.2842	17.93949	12.12581	16.27765	0.728391296575669	low
TCGA-LL-A5YM	1.07945205479452	0	40.07105	10.28761	13.16068	43.09981	14.47571	7.101747	17.79124	0.438161218713884	low
TCGA-AR-A0TY	4.65479452054795	1	128.2565	5.584923	51.11221	211.7304	8.566047	19.1714	4.767104	3.43946266495612	high
TCGA-A7-A3J0	0.857534246575342	0	71.49699	0.3639532	38.31124	11.69203	21.89379	8.641296	7.135935	0.57761056532217	low
TCGA-AR-A0TX	5.4027397260274	0	85.47165	21.89463	71.16189	144.2461	17.08698	10.92048	42.45145	0.77851810339073	low
TCGA-OL-A66J	5.46849315068493	0	77.31756	6.934343	65.63401	57.28232	18.25596	12.95299	23.30196	0.791778467599757	low
TCGA-GM-A2DL	9.64109589041096	0	68.4458	0.4674407	34.12428	197.4553	11.58304	9.91274	15.84128	0.921190457164356	high
TCGA-C8-A12Z	1.04657534246575	0	165.3464	7.794618	90.81392	188.5767	6.006254	12.34116	9.784017	3.89118609912264	high
TCGA-C8-A134	1.04931506849315	0	55.06455	0.4733106	26.88424	147.62	7.619664	18.68076	20.35472	1.0689741944314	high
TCGA-BH-A0DK	1.15890410958904	0	62.76773	1.107446	38.82882	94.67915	10.03834	6.32048	16.01978	0.659648291496586	low
TCGA-A8-A06Q	0.0849315068493151	0	104.7132	0.173863	37.2267	27.41797	10.96185	18.02598	11.39313	1.32031085979562	high
TCGA-Z7-A8R5	9.00547945205479	0	51.15845	0.6978084	54.8479	115.9799	12.27792	9.380592	27.25249	0.592789635358442	low
TCGA-AR-A1AP	7.82465753424658	0	96.42717	15.59256	63.9552	165.0729	8.321613	14.43322	19.47961	1.8664208038807	high
TCGA-A2-A0D2	2.81369863013699	0	115.5061	0.2718277	26.09477	42.99496	6.134179	17.66427	18.43774	1.29300220538391	high
TCGA-A1-A0SE	3.61917808219178	0	63.06578	0.5985623	54.09765	85.14046	17.00912	6.301921	28.19421	0.451412971580211	low
TCGA-GM-A3NY	3.18356164383562	0	26.95367	0.7983374	30.94593	30.9898	9.01108	8.647436	14.49811	0.513078716507623	low
TCGA-E2-A106	6.96164383561644	0	88.74856	17.64229	43.21808	12.46339	16.61905	7.710866	19.03708	0.708123058280431	low
TCGA-AN-A0FL	0.632876712328767	0	72.23491	0.3491083	13.13655	36.08155	9.757756	5.804646	8.511112	0.605904491061854	low
TCGA-BH-A1F2	2.62739726027397	1	105.9339	1.226614	109.0377	71.65507	20.19184	10.29951	3.514111	1.57971636118529	high
TCGA-BH-A0AZ	5.25753424657534	0	37.99847	1.467541	57.15989	228.1052	9.060428	9.338871	12.60987	1.06592329506343	high
TCGA-AO-A0JM	5.98356164383562	0	94.04372	0.9916679	39.37093	109.8447	14.14623	7.627651	11.92305	0.868736831418974	low
TCGA-E2-A1LE	2.40821917808219	1	47.83136	1.926977	43.58808	178.299	11.55834	13.78618	18.73532	0.936172215122545	high
TCGA-A2-A0EX	2.06027397260274	0	71.13259	0.6902987	45.20209	139.04	10.99641	9.006123	15.12329	0.885300197376767	low
TCGA-A8-A084	1.25479452054795	0	56.0123	0.454768	75.57757	250.7706	7.284561	12.77492	20.75406	1.40756319526841	high
TCGA-AC-A2QI	1.61095890410959	0	78.22318	2.228663	78.62459	257.5965	15.89324	12.64141	44.56086	0.80166826114716	low
TCGA-LL-A5YL	1.42191780821918	0	55.83878	1.332666	47.55904	148.252	11.88903	13.30574	10.21018	1.10659475508507	high
TCGA-BH-A0HF	1.99178082191781	0	108.4267	1.28726	75.15027	144.667	15.31978	6.26456	26.08377	0.859353335821631	low
TCGA-XX-A899	1.27945205479452	0	59.54546	1.345468	54.87322	47.45766	15.77406	11.19834	18.53054	0.658544404002798	low
TCGA-A8-A09M	2.75616438356164	0	48.63732	23.30513	32.77482	81.01607	8.604185	10.4284	19.92034	0.868951399772521	low
TCGA-BH-A1F8	0.00273972602739726	1	160.3821	5.151249	82.42857	104.6339	16.85501	30.26154	9.607411	4.82911520425345	high
TCGA-S3-AA0Z	1.4	0	59.62807	0.442697	17.62228	209.6877	12.5966	18.45988	11.76976	1.24856363006003	high
TCGA-BH-A1FL	4.58356164383562	1	50.23841	10.0171	50.69283	35.88033	16.85651	16.2096	15.48179	0.862140152424723	low
TCGA-A2-A3Y0	3.1972602739726	0	84.96797	0.531838	12.33689	330.7106	16.54238	10.17068	12.86435	1.12028176550938	high
TCGA-C8-A130	1.01369863013699	0	92.57461	1.302963	35.7786	108.321	4.900749	22.13513	18.39306	1.74016906870328	high
TCGA-E2-A14R	3.21643835616438	0	50.67347	0.1547267	32.55311	93.74837	9.488233	6.998613	6.992619	0.740328483089885	low
TCGA-B6-A0I5	23.441095890411	0	21.28709	0.3239082	25.39358	149.994	7.648238	7.497769	20.87253	0.519353365380395	low
TCGA-BH-A0C3	7.42191780821918	0	57.79449904	0.93068531	36.75683296	33.75208905	18.78871934	7.5683722	15.06825392	0.478283626212463	low
TCGA-A1-A0SQ	1.51780821917808	0	54.84043	1.790019	28.62841	6.620465	18.10438	9.317984	19.66985	0.421971418177486	low
TCGA-E2-A2P6	2.87945205479452	0	33.85282	10.43652	37.88381	55.4486	13.54426	12.85389	9.370115	0.808729700096298	low
TCGA-A2-A1FZ	1.87123287671233	0	50.70559	2.265387	61.50284	90.16029	16.91721	13.70328	38.95623	0.492761194166611	low
TCGA-E9-A22G	3.39452054794521	0	69.13255	0.1366287	56.11017	43.5711	9.526979	5.99369	12.46973	0.735965155821715	low
TCGA-AN-A0FN	0.597260273972603	0	45.8406	1.473652	44.55264	191.7824	15.88548	7.627729	13.4574	0.73216341409545	low
TCGA-OL-A6VR	3.34246575342466	0	79.18624	0.7863614	27.35096	18.85342	13.02583	5.788279	13.20558	0.55674608805188	low
TCGA-BH-A0H6	2.04657534246575	0	49.61362	1.037565	40.19727	196.0665	19.20567	13.16936	14.00757	0.846120821246695	low
TCGA-AO-A0JA	1.79452054794521	0	70.14076	1.620449	47.75069	182.9941	10.60972	11.54556	16.42205	1.08864335867216	high
TCGA-AC-A62V	0.953424657534247	1	67.8434	8.168683	18.39499	104.6298	5.671311	10.92289	8.289754	1.0929044598741	high
TCGA-AR-A0TP	9.27671232876712	0	120.3044	0.4036108	20.99756	85.00721	9.496316	5.077704	38.64138	0.473438841677188	low
TCGA-AC-A23H	0	0	177.579	14.73328	87.86312	156.9443	24.19806	14.76051	6.47485	3.19672340472177	high
TCGA-BH-A203	3.21643835616438	1	128.157	4.334043	63.35202	85.54568	6.813788	20.83378	10.24838	2.79095245071946	high
TCGA-A2-A0CS	6.43287671232877	1	54.50549	0.3885031	59.18132	181.4759	12.24119	11.30031	9.125118	1.16385603033869	high
TCGA-BH-A209	10.8465753424658	1	67.01219	0.3660828	23.38912	69.33464	11.16221	16.12414	14.17342	0.896627828711409	low
TCGA-AO-A03R	5.72876712328767	0	51.92638	0.3286305	29.97869	11.42305	12.36299	5.673517	17.44755	0.429218297588265	low
TCGA-A1-A0SN	3.27671232876712	0	53.25146	6.149157	98.69614	119.8316	8.269208	7.7546	15.64544	1.15784885612505	high
TCGA-LD-A74U	1.1013698630137	0	57.58759	2.672552	40.93691	59.71149	10.49976	9.864381	24.66857	0.583953339008125	low
TCGA-D8-A73X	1.00821917808219	0	44.41554	1.564659	44.59172	124.9977	13.41429	12.81003	16.19555	0.794160789255107	low
TCGA-A1-A0SK	2.64931506849315	1	164.6437	0.2301668	47.06528	35.30675	26.97574	15.5139	29.26158	0.831482600547867	low
TCGA-E2-A1AZ	6.38082191780822	0	98.67278	0.5722991	41.806	63.66209	28.34844	12.64008	18.24327	0.617042818559917	low
TCGA-D8-A1XD	1.43013698630137	0	100.2106	3.296932	19.99672	135.5809	16.70091	14.32591	20.02806	0.909466122994973	high
TCGA-A8-A08B	3.16712328767123	0	172.9643	7.732876	51.34025	38.71269	7.049466	8.538651	16.38179	1.64361629986555	high
TCGA-AN-A0XL	0.446575342465753	0	44.30014	2.986768	41.42809	36.80828	16.46154	11.4066	13.92924	0.603589480938506	low
TCGA-EW-A1P0	3.42739726027397	0	69.50368	3.231576	42.26858	26.58184	5.496266	6.852423	16.35394	0.716446351021927	low
TCGA-BH-A18H	1.78630136986301	0	93.31061	15.43504	58.37504	39.34749	11.1831	10.93326	13.97829	1.22225720456592	high
TCGA-XX-A89A	1.33698630136986	0	53.24715	0.7279067	37.25114	58.25342	15.81598	8.17019	19.71402	0.488279604889602	low
TCGA-C8-A12L	0.994520547945206	0	144.5655	0.4331427	41.90197	194.347	4.027477	15.13194	8.534764	2.78980591417044	high
TCGA-D8-A1X5	1.54794520547945	0	138.627	36.5407	29.84054	140.3224	13.46748	16.59266	12.2348	2.80489407287736	high
TCGA-A2-A0SX	4.2027397260274	0	66.48728	0.2939303	23.1539	246.3054	15.92289	12.86028	13.47066	1.006872717121	high
TCGA-D8-A1JG	4.41643835616438	0	299.9916	0.4256969	85.10563	121.0483	7.794071	7.516366	13.26833	4.9160928737541	high
TCGA-E9-A1RF	0.547945205479452	0	117.9279	2.683769	50.0335	133.303	11.54663	6.674463	9.12295	1.26856179727686	high
TCGA-B6-A0IC	0	1	66.74672	13.47937	36.45227	32.94128	20.6314	15.67918	15.76527	0.802045702883542	low
TCGA-AN-A0AK	0.613698630136986	0	78.60393	28.48962	13.41723	14.67543	10.17356	17.54085	12.44337	1.34417136621509	high
TCGA-E2-A10F	2.40547945205479	0	57.71161	2.389772	53.81781	190.0948	19.51069	7.837241	23.90623	0.614601445536907	low
TCGA-A2-A25B	3.53698630136986	0	126.1733	2.806644	39.46898	45.89187	14.00698	10.02488	4.306721	1.26257721132345	high
TCGA-C8-A12M	0.980821917808219	0	66.46463	28.92456	78.81505	5.322339	20.50204	9.019855	10.56403	1.03192772706785	high
TCGA-Z7-A8R6	8.92054794520548	0	108.9501	3.983378	33.1251	49.34424	7.780116	13.67972	16.66316	1.15970519256276	high
TCGA-BH-A1FE	6.22739726027397	1	62.089075	6.0727297	59.80024	81.0966225	23.89229	9.3097825	22.503665	0.541086485727149	low
TCGA-A2-A04Y	3.01095890410959	0	40.44234	7.069917	17.17126	99.66887	14.4381	10.00801	9.369823	0.667090293257515	low
TCGA-UU-A93S	0.317808219178082	1	144.1792	0.3482804	87.23483	137.4272	5.939044	6.908139	11.91625	2.03254595220757	high
TCGA-E2-A154	1.61917808219178	0	140.7114	0.8419558	86.4611	114.7944	23.49169	11.73944	11.20732	1.52520964404676	high
TCGA-E2-A15O	0.791780821917808	0	72.49011	24.95693	26.57745	34.9699	9.882088	16.63438	7.779461	1.50482775384949	high
TCGA-E9-A1NF	2.93698630136986	1	93.20512	5.984319	39.601	224.0382	10.52317	10.90099	10.81982	1.52699331677298	high
TCGA-BH-A1FB	10.0520547945205	1	66.61334	1.013631	65.57032	91.2686	16.93806	12.8686	24.11855	0.741181059921502	low
TCGA-BH-A0HX	2.27123287671233	0	101.709	3.769656	56.42507	121.4389	11.07563	4.761309	7.059482	1.15188305147596	high
TCGA-E9-A1NC	3.2958904109589	0	134.0227	0.6001777	27.75188	118.5872	9.745559	4.968318	17.71047	0.918283141332507	high
TCGA-BH-A0C1	3.86575342465753	1	84.2694	8.674092	81.62472	188.2487	13.8159	13.08626	22.28925	1.42290083351875	high
TCGA-AR-A252	6.0986301369863	0	61.83942	1.806927	59.45616	16.16071	23.8104	12.19272	20.5575	0.52734767858462	low
TCGA-A2-A25A	8.97534246575342	0	52.74841	1.489823	46.30342	45.39304	15.61126	8.221347	20.31223	0.504418373032828	low
TCGA-A7-A56D	1.22739726027397	0	131.4474	9.028009	20.87242	271.3373	4.595899	7.851404	11.35249	1.99329350847597	high
TCGA-B6-A3ZX	3.15616438356164	1	85.55675	0.7196455	24.90666	93.59597	12.53331	7.353344	20.6552	0.61129712267535	low
TCGA-A7-A4SF	1.49315068493151	0	133.4172	17.40549	27.76315	81.14257	7.482794	14.70585	15.19853	1.82790633422714	high
TCGA-EW-A1PD	1.16164383561644	0	70.72131	2.402975	82.89285	76.29634	9.473541	12.1814	17.82995	1.13534183337291	high
TCGA-EW-A1J3	1.38082191780822	0	46.10542	1.096699	75.3835	32.67686	14.78111	16.31243	10.3925	1.02802033501537	high
TCGA-D8-A1XM	1.47397260273973	0	78.08761	0.5641496	54.05617	175.3325	18.57586	14.12524	27.28701	0.827454738293284	low
TCGA-BH-A18F	2.74246575342466	0	76.58937	1.424938	57.34189	99.93289	16.67607	7.83188	25.71412	0.597033769852647	low
TCGA-AR-A24O	7.01643835616438	0	53.37025	1.161066	52.95106	69.94132	25.74277	12.07508	13.14602	0.595133131919973	low
TCGA-A2-A0EO	6.69041095890411	0	57.14041	0.5287687	52.14316	103.831	12.67765	6.512989	16.58777	0.652915997470379	low
TCGA-A2-A0T7	1.72876712328767	0	72.86545	22.25235	48.4807	345.4541	11.55575	8.079572	23.59995	1.47857401763416	high
TCGA-AO-A0JB	4.22465753424658	0	16.33291	4.779589	18.18675	19.22862	3.925036	5.059769	13.20288	0.456174907913074	low
TCGA-GM-A2DK	7.24657534246575	0	54.98848	10.58201	40.98871	22.28423	14.08705	8.940561	18.0389	0.602274115881561	low
TCGA-A8-A0A7	0.0821917808219178	0	149.6863	0.4069855	50.67807	166.7307	14.92383	6.020484	25.68	0.993653119391001	high
TCGA-C8-A26X	1.03013698630137	0	187.9311	0.9321342	68.705	344.2076	8.494833	12.49043	11.29357	4.48164644234254	high
TCGA-E9-A1RG	1.77260273972603	0	136.0963	113.0577	36.6092	165.5539	6.521596	10.07186	15.66899	7.17693297249707	high
TCGA-BH-A1F0	2.15068493150685	1	81.53954	0.645177	36.26184	59.83747	24.53008	12.7945	22.5317	0.534878684177398	low
TCGA-OL-A5RW	3.03013698630137	0	150.6317	0.1568095	11.90237	155.4866	19.85368	4.758498	16.26676	0.782149557559046	low
TCGA-EW-A6SD	2.76712328767123	0	191.3966	4.628067	105.6627	226.8081	9.894286	7.253492	10.56515	3.72568104138262	high
TCGA-D8-A3Z5	2.78082191780822	0	38.54831	2.04981	25.27558	133.2757	12.18744	8.38815	13.19312	0.629667488964395	low
TCGA-AN-A0FT	0.586301369863014	0	26.52436	9.07104	29.36472	103.6724	5.47326	7.443412	5.023465	0.848300757478278	low
TCGA-B6-A402	6.24931506849315	0	66.02415	0.3835274	7.870609	483.7632	10.0483	12.95062	8.409005	1.95714023640445	high
TCGA-E9-A3HO	2.17260273972603	0	47.21485	1.583763	12.69349	16.22384	12.4041	15.05789	7.347214	0.724815512850809	low
TCGA-B6-A0I9	0.991780821917808	1	271.5274	0.541927	100.8196	146.2094	9.668434	18.93235	14.51471	7.33762679452593	high
TCGA-A8-A09W	0.0821917808219178	0	99.50989	0.5613339	49.0134	116.0236	7.241083	10.24101	8.966817	1.37682292446333	high
TCGA-A2-A0D3	5.13150684931507	0	54.06181	0.5512302	60.88044	82.16365	15.67283	14.09211	13.06575	0.905272498038614	low
TCGA-D8-A1Y3	1.17808219178082	0	68.60049	6.942381	15.62414	86.11238	5.198004	9.117418	15.01403	0.820333118292844	low
TCGA-D8-A1XA	2.2986301369863	0	65.48597	49.78638	45.77027	50.45386	10.25485	7.975128	14.94496	1.3623480657804	high
TCGA-B6-A0IO	13.813698630137	0	69.94289	11.76658	67.16455	21.43752	7.28808	12.68186	13.39047	1.23563489459996	high
TCGA-AC-A3YI	1.93698630136986	0	60.77529	1.72856	59.03609	172.0169	11.44944	8.773632	27.9108	0.722968768433389	low
TCGA-AC-A3QP	1.84931506849315	0	56.04638	0.7917425	41.10559	115.8355	9.77957	9.318426	25.02644	0.625995302014858	low
TCGA-B6-A1KI	6.12602739726027	0	60.87458	2.151475	84.16365	59.27086	14.81806	12.10006	22.45418	0.810742153242362	low
TCGA-GM-A5PX	1.50958904109589	0	53.98734	1.984416	57.84024	183.5613	17.52107	11.04785	16.93426	0.856146365238734	low
TCGA-BH-A0AW	1.7041095890411	0	112.303	0.6088307	41.55876	212.8336	8.124088	11.5359	15.13248	1.57023804903492	high
TCGA-AC-A3EH	0.53972602739726	1	115.6805	1.151568	70.4584	122.0228	10.04226	13.31429	15.37709	1.647230146263	high
TCGA-AN-A049	0.0520547945205479	0	83.66652	0.8092123	55.05558	92.96422	8.632444	11.49952	13.43256	1.14246350230904	high
TCGA-B6-A0IA	22.9890410958904	0	48.66834	4.840951	37.63193	37.50083	13.74212	3.586163	13.3775	0.479026101622336	low
TCGA-A7-A3IZ	0.882191780821918	0	61.73518	1.249034	38.33752	24.49774	13.84286	13.14663	5.175538	0.882958101124316	low
TCGA-D8-A1JJ	1.67397260273973	0	137.3913	2.77838	44.87208	145.3817	7.001393	17.37013	9.635807	2.52681552182676	high
TCGA-B6-A0IM	10.6109589041096	1	105.7315	8.043968	117.9327	51.27369	15.0292	9.636678	26.45547	1.16185716185963	high
TCGA-AC-A2QH	2.75342465753425	0	80.78738	0.9608491	15.7338	5.886313	8.543944	8.226525	14.44256	0.617747023124535	low
TCGA-AR-A256	7.81917808219178	1	109.3722	0.1565888	19.31857	98.35407	10.79392	10.91161	7.433631	1.12964229797549	high
TCGA-E2-A3DX	1.30958904109589	0	48.08927	2.001019	53.04305	59.58925	10.7156	7.857027	20.15296	0.593757424416627	low
TCGA-A8-A0A2	1.58630136986301	0	71.01043	1.898152	52.28312	83.33427	13.5307	16.29348	22.11527	0.923408295666543	high
TCGA-D8-A1JI	1.58082191780822	0	59.35208	0.5971442	33.88849	33.1419	24.95567	8.091987	8.817873	0.474430905076606	low
TCGA-B6-A408	5.67671232876712	0	68.13245	13.52214	24.22374	152.4033	4.672703	8.322869	11.51426	1.15046794900382	high
TCGA-E2-A1IJ	2.36986301369863	0	47.17529098	1.89225629	60.07232608	236.56032095	12.60910889	9.98348558	17.22484937	0.997811253003672	high
TCGA-AN-A0FJ	0.663013698630137	0	139.2526	0.3122308	26.26648	20.31593	9.577636	5.497443	21.75697	0.715326257509371	low
TCGA-E2-A14V	2.85479452054795	0	143.4427	0.5113825	93.7211	169.4575	10.22692	11.08747	8.716787	2.61546559310182	high
TCGA-E2-A10C	3.34246575342466	0	60.14077	19.78808	47.8168	91.38026	7.044738	8.119098	14.61338	1.06204532953928	high
TCGA-BH-A0DS	0.213698630136986	0	57.30633	4.751701	49.48977	211.3624	10.55828	7.167699	15.51098	0.948716330894978	high
TCGA-C8-A8HP	1.08493150684932	0	58.72802	15.57725	29.02595	221.5258	12.30435	7.714527	22.31195	0.835617911545926	low
TCGA-BH-A0DH	3.16712328767123	0	71.35396	0.5825461	58.72989	135.9129	6.887359	5.267538	12.92657	0.950061322019049	high
TCGA-D8-A1JC	1.31506849315068	0	83.77488	44.70308	68.07893	145.7334	9.433529	21.21402	13.62057	3.77598537945737	high
TCGA-BH-A1EU	3.52328767123288	1	72.78981	0.4153679	85.22955	32.24257	18.25123	10.47174	17.85404	0.768285372348165	low
TCGA-A1-A0SD	1.1972602739726	0	56.91949	11.3124	73.88528	118.3732	9.865944	10.62952	13.36201	1.23911171322806	high
TCGA-GM-A2DF	5.9041095890411	0	52.43541	0.6279708	20.64529	287.9399	12.88381	4.775782	17.44162	0.689171283608282	low
TCGA-A2-A1G1	1.6	0	182.4985	0.4621278	47.61373	64.09911	5.498052	19.09782	11.13975	3.02553149284884	high
TCGA-AO-A12H	3.38082191780822	0	46.15551	4.771281	44.69348	8.981063	18.25584	10.24066	14.00394	0.54630463350384	low
TCGA-B6-A409	1.56986301369863	1	101.8162	0.2984455	17.67858	227.8319	8.596493	9.38937	13.6068	1.20575391878644	high
TCGA-A2-A0EN	11.2	0	63.15248	1.079419	60.91253	131.262	13.83362	10.71986	13.56551	0.956700435664693	high
TCGA-A8-A09K	2.4986301369863	0	93.24023	109.7776	62.75177	32.54523	11.63863	7.665855	21.36631	3.26007118167539	high
TCGA-D8-A1Y1	0.827397260273973	1	105.7152	5.454798	34.23935	215.2947	8.129484	9.527925	8.551253	1.63880956721645	high
TCGA-D8-A1XW	3.58630136986301	0	99.78374	1.126832	40.94829	130.9464	16.06326	8.225503	17.99324	0.812489614702181	low
TCGA-A8-A08S	2.75068493150685	0	114.4698	0.472326	47.61529	74.6145	11.58185	14.71277	7.69456	1.53893585171926	high
TCGA-AC-A8OQ	0.0931506849315069	0	56.30177	1.80388	23.25404	107.4417	10.70746	13.72151	15.82864	0.811403522203101	low
TCGA-A2-A0EM	8.47671232876712	0	68.11702	1.013376	47.17268	117.3565	22.90888	9.230428	23.42307	0.522218722306051	low
TCGA-AR-A0U4	7.16438356164384	0	143.2796	0.133025	28.20265	17.8613	16.87083	13.06668	9.636684	1.1204331705847	high
TCGA-AC-A23C	1.6027397260274	0	81.97232	6.235686	60.12232	129.6862	12.15669	17.83588	16.05989	1.54468462779166	high
TCGA-A2-A1FW	1.44657534246575	0	98.87662	4.546539	42.14344	15.70912	15.25648	6.287241	5.522514	0.831958909306247	low
TCGA-E2-A1B4	2.75068493150685	1	41.20815	3.588884	72.62	116.0564	11.73412	15.05924	10.47511	1.2317808148013	high
TCGA-E9-A1N5	3.06849315068493	0	53.52756	9.009666	39.58263	92.21783	9.891972	7.70732	17.61415	0.713224485310293	low
TCGA-BH-A0E9	6.81917808219178	0	41.70237	5.949748	75.12696	185.2135	11.8849	11.98215	20.16668	1.04908238322525	high
TCGA-B6-A0IE	5.46027397260274	1	50.72235	0.2768937	41.08824	55.74368	13.38207	10.76988	14.71345	0.649831687548817	low
TCGA-AC-A6NO	0.13972602739726	0	49.24584	1.158454	32.00535	123.0466	13.71738	12.91107	14.11349	0.781132222220853	low
TCGA-OL-A66O	1.44657534246575	0	51.33844	3.936311	18.41619	85.42773	10.17915	6.513974	8.480148	0.653518120453174	low
TCGA-E9-A228	3.52054794520548	0	87.03988	8.913449	39.06858	31.64682	12.23258	14.67765	7.073807	1.25189939682146	high
TCGA-BH-A1FC	9.51232876712329	1	109.0523	0.1748927	18.63845	270.8187	19.38268	10.89434	11.20931	1.18775546994483	high
TCGA-AR-A24W	4.24657534246575	0	68.46645	0.5651572	50.18113	38.41553	17.28531	9.554472	20.01384	0.568236283891524	low
TCGA-A2-A0SU	4.55342465753425	0	73.76776	18.2563	53.77543	46.49857	16.34145	9.629527	20.9936	0.782804673868339	low
TCGA-AO-A12E	5.86849315068493	0	60.42492	2.582897	37.48469	26.39308	12.57356	9.40818	11.2034	0.681724284573903	low
TCGA-AO-A12F	5.04657534246575	0	59.48321	0.7028368	21.89178	93.10531	15.4476	18.85642	13.33403	0.920904252650317	high
TCGA-AN-A0G0	0.0438356164383562	0	106.9301	0.1836331	27.51299	82.9534	5.12218	10.11771	49.83203	0.488335985112778	low
TCGA-AR-A2LL	4.70958904109589	0	56.67111	0.7172818	39.16661	114.6799	14.08972	17.90817	9.452624	1.1463785377812	high
TCGA-A8-A0AD	3.16986301369863	0	69.71604	3.938269	51.54715	150.2604	13.38171	12.18879	26.69609	0.815626637857906	low
TCGA-BH-A0BV	4.16164383561644	0	83.79324	1.22679	64.81014	67.68336	9.640378	10.45415	11.7901	1.12175738687523	high
TCGA-A7-A425	1.22465753424658	0	79.24243	1.185372	43.34932	40.91775	14.22083	9.471422	22.51605	0.600876987789112	low
TCGA-AN-A0XW	0.465753424657534	0	77.02051	1.029242	57.29508	155.036	7.616334	7.896674	23.94527	0.8781993910367	low
TCGA-A8-A075	1.41917808219178	0	129.6071	19.16784	33.45956	88.41262	9.327586	12.5343	9.647632	1.89220597471846	high
TCGA-AC-A5EH	1.4	0	145.9657	3.413244	69.69438	776.8283	4.491177	10.85405	22.82966	7.04388534829966	high
TCGA-OL-A97C	0.742465753424657	0	109.5362	3.891422	34.63333	40.45878	17.13294	9.639738	42.83082	0.422113611569977	low
TCGA-A7-A4SB	1.14520547945205	0	49.15628	2.229117	42.37078	22.61757	14.03805	15.66415	19.57164	0.679207840822509	low
TCGA-D8-A1JA	1.37534246575342	0	247.9988	3.522135	178.3619	129.0432	14.26735	20.31822	22.72893	8.22004158162152	high
TCGA-B6-A0RP	8.56438356164383	1	43.51469	0.8513389	65.20173	197.2964	14.25769	13.4559	14.74264	1.08040803703509	high
TCGA-E2-A108	2.29315068493151	0	76.0728	7.99474	67.12035	64.62988	15.24804	8.860701	34.18302	0.57730630611687	low
TCGA-BH-A0BG	5.12602739726027	0	82.04595	0.1473066	30.0788	41.72797	21.55026	5.598474	16.39871	0.445562899491046	low
TCGA-D8-A3Z6	1.54246575342466	0	51.64842	20.31624	33.46993	147.02	11.56837	8.676158	21.54054	0.811766422399438	low
TCGA-A8-A08F	2.75068493150685	0	126.0311	8.909377	35.00603	77.09212	9.07028	15.62416	23.49371	1.33888274608044	high
TCGA-A2-A0SV	2.26027397260274	1	119.1425	8.491213	33.26681	92.71442	5.835951	8.226395	18.33907	1.148476610717	high
TCGA-BH-A204	6.94246575342466	1	113.1473	7.310017	44.53414	17.93329	16.46359	22.05358	3.597402	1.94881117917261	high
TCGA-3C-AALJ	3.56712328767123	0	49.00602	26.26521	33.99552	86.46883	11.90086	12.06722	20.39812	0.903558564831107	low
TCGA-A7-A26F	2.02191780821918	0	95.02612	1.269084	77.82866	114.1775	10.88016	8.84457	11.35005	1.31640990271854	high
TCGA-AR-A24Z	6.58356164383562	0	59.98683	3.407851	143.5462	38.17422	5.852917	21.20328	26.19622	1.97879450482798	high
TCGA-BH-A0B5	5.85205479452055	0	75.46413	0.946654	50.75178	145.4014	10.14193	8.072615	18.80075	0.865934578596999	low
TCGA-A7-A6VY	0.728767123287671	0	205.4507	0.418955	31.46067	130.478	16.20282	6.279793	22.78314	1.20869569043368	high
TCGA-D8-A13Z	1.73972602739726	0	159.5232	2.059356	61.9688	239.7241	12.2545	16.11239	24.34541	2.32527561302693	high
TCGA-AC-A62X	1.14246575342466	0	88.77462	0.1908485	24.87574	139.3067	25.62184	17.00782	18.77366	0.777380605607833	low
TCGA-E9-A1R4	0.50958904109589	0	82.94128	1.098044	29.02864	87.62791	8.755546	8.042785	25.44866	0.624500557053392	low
TCGA-A8-A07C	2.83287671232877	0	47.10298	0.2091504	22.76397	26.22662	6.076273	31.68861	15.88465	1.55653546296852	high
TCGA-D8-A27N	1.42191780821918	0	106.9241	0.6057432	36.39692	126.9811	11.20566	8.922093	9.873766	1.13845422801774	high
TCGA-A7-A4SD	1.20821917808219	0	173.1491	0.4990762	34.71094	89.84011	20.75738	13.00595	16.46629	1.27619266423758	high
TCGA-A7-A4SC	1.22191780821918	0	42.76681	12.73143	74.29225	225.0177	15.71507	15.6245	16.00373	1.46353000255269	high
TCGA-GM-A3NW	9.20821917808219	0	72.3315	0.8213383	52.23146	32.02902	15.73353	14.63037	15.05381	0.848778629793177	low
TCGA-A2-A0CW	8.99452054794521	0	59.60912	5.505635	47.37162	158.1688	8.701885	17.97468	9.245309	1.6638983719265	high
TCGA-E9-A248	0.161643835616438	0	59.64254	0.1679715	42.44487	109.3815	13.27854	11.15608	10.72917	0.863994894779685	low
TCGA-LL-A50Y	2.08767123287671	0	63.43421	0.7064312	34.44038	172.3983	14.26429	14.17227	10.41977	1.08277076572447	high
TCGA-BH-A1EW	4.64109589041096	1	75.89647	8.498056	79.80421	60.04866	14.21539	12.56828	18.55165	1.07119603750956	high
TCGA-E9-A22H	1.72602739726027	0	72.06311	1.032444	47.34399	16.07756	13.95318	15.99889	11.07019	0.967958766143131	high
TCGA-B6-A0X4	2.35616438356164	1	128.7727	1.38209	36.01612	13.0609	18.51512	8.203345	18.54179	0.686720374282879	low
TCGA-E9-A3X8	1.30958904109589	0	27.37786	0.7325311	28.46444	153.7367	5.503201	8.371037	13.98529	0.714783869373034	low
TCGA-A2-A25D	0	0	85.24464	0.5912345	24.55668	57.60082	16.19279	10.25277	14.60124	0.667994107525563	low
TCGA-AC-A5XS	1.61095890410959	0	77.38111	2.182156	60.44315	43.31344	11.2986	9.488097	13.7358	0.887031496157661	low
TCGA-A8-A083	0	0	57.9701	0.5289705	40.95095	36.57406	19.33117	14.04729	9.271103	0.73453250023347	low
TCGA-AC-A2BM	8.27945205479452	0	61.5447	5.369526	30.03676	44.74565	11.41472	5.163944	13.68203	0.57137684975679	low
TCGA-A8-A07L	2.67123287671233	0	90.51361	16.17587	34.65684	169.8471	7.468804	12.31559	8.297967	1.81661556481702	high
TCGA-EW-A1P8	0.654794520547945	1	151.6998	0.2185048	32.38221	148.4573	16.5981	14.07805	21.51972	1.28661386654403	high
TCGA-BH-A0EA	2.71506849315068	1	76.86008	1.732523	79.12298	112.1928	13.4823	9.16415	34.96578	0.661924826431591	low
TCGA-AC-A62Y	1.45205479452055	0	61.03802	0.5693352	67.14854	30.74567	11.70431	9.180276	25.66128	0.594425331755769	low
TCGA-EW-A1P7	2.50684931506849	0	58.95215	0.4826842	31.77653	61.84717	16.15649	7.646608	28.43179	0.390745340746842	low
TCGA-AQ-A04H	2.06575342465753	0	127.0701	84.17168	41.08154	17.93996	14.14222	12.41581	11.40914	3.46808150153903	high
TCGA-BH-A6R9	0.438356164383562	0	59.07656	2.269198	36.41949	144.7733	16.16954	5.802666	19.93418	0.548200353127456	low
TCGA-E2-A156	1.98904109589041	0	86.66759	27.17082	58.69679	29.27504	26.89489	17.13097	15.51349	1.14654799862314	high
TCGA-E9-A1N8	2.84657534246575	0	106.4847	0.3276692	32.97201	32.98917	9.10159	6.11563	27.07274	0.575852767105212	low
TCGA-D8-A1XT	1.38630136986301	0	105.6163	1.04165	72.43088	226.9098	15.10868	8.244267	9.695884	1.55713440620371	high
TCGA-AC-A2FO	6.17808219178082	0	86.55977	5.026144	56.55759	60.49011	12.01369	11.27727	18.97254	0.932515315696408	high
TCGA-A2-A0ET	2.92054794520548	0	81.0982	0.269601	35.35219	6.924967	19.40685	7.640597	4.479909	0.64443189341864	low
TCGA-A8-A07P	0.915068493150685	0	160.8979	2.469495	39.54219	122.2729	10.654	9.226564	9.182063	1.73036553462981	high
TCGA-AR-A24S	8.15342465753425	0	83.93367	1.317763	49.35504	64.85234	13.27942	11.61649	15.09002	0.900991747380279	low
TCGA-AO-A03O	6.8027397260274	1	132.9977	0.1150856	37.20135	29.20559	7.758433	15.1569	11.87881	1.49740695936081	high
TCGA-BH-A0EB	2.04109589041096	0	68.24137	0.8306667	60.51139	137.9953	10.59685	11.99905	12.67349	1.16711813376199	high
TCGA-B6-A1KF	8.46027397260274	0	173.9064	0.3829387	31.64466	242.1895	12.42351	16.31737	46.85577	1.24618916307509	high
TCGA-BH-A0E7	3.73424657534247	0	62.01762	5.643948	44.13892	60.69803	18.55251	12.05419	6.931211	0.854649217290919	low
TCGA-A2-A3KD	3.3041095890411	0	48.51446	0.4810108	52.89138	69.78618	13.08844	9.35421	22.10868	0.572429045806554	low
TCGA-AO-A12A	8.52602739726027	0	50.02053	0.71301	71.0051	90.91085	16.10185	13.20661	18.88167	0.802528779208802	low
TCGA-C8-A3M8	1.07945205479452	0	43.79048	2.272511	34.29064	41.9676	12.88568	13.0312	16.6583	0.63639921549459	low
TCGA-AR-A2LH	1.68767123287671	1	104.3618	0.5468446	79.19795	221.4158	13.76935	8.043229	22.95497	1.20587789220024	high
TCGA-D8-A1XG	1.22739726027397	0	62.63745	8.452799	81.21776	44.88205	14.87744	11.63164	12.03263	1.05204638938428	high
TCGA-A8-A09V	1.25205479452055	0	47.20727	2.827507	47.6798	110.0706	15.93318	14.69822	18.04037	0.79454069860522	low
TCGA-BH-A1FD	2.76438356164384	1	120.933	0.287023	39.61381	123.809	6.187465	13.22638	5.422706	1.90459793617925	high
TCGA-A2-A0CU	0.432876712328767	1	53.6928	15.3073	47.1126	29.32191	11.25098	7.090066	12.72545	0.751369483211499	low
TCGA-BH-A42U	9.21643835616438	0	47.58357	2.219768	30.86325	88.22808	15.10259	8.112744	27.43515	0.419578874603363	low
